# Supplementary material for: Aminoflavone upregulates putative tumor suppressor miR-125b-2-3p to inhibit luminal A breast cancer stem cell-like properties
Source: Precis Clin Med. 2022 Mar 28;5(2):pbac008. doi: 10.1093/pcmedi/pbac008 (PMC9172653; doi:10.1093/pcmedi/pbac008)
Supplement: pbac008_Supplemental_Figures_and_Tables [file pbac008_supplemental_figures_and_tables.zip]

Archive with 6 entries (6 files):
- REVISED Supplementary Table IV.xlsx
- Supplementary Figures 1-4.pdf
- Supplementary Table I (1).xlsx
- Supplementary Table II (1).xlsx
- Supplementary table III.xlsx
- Supplementary Table V.xlsx
