# Supplementary material for: Aminoflavone upregulates putative tumor suppressor miR-125b-2-3p to inhibit luminal A breast cancer stem cell-like properties
Source: Precis Clin Med. 2022 Mar 28;5(2):pbac008. doi: 10.1093/pcmedi/pbac008 (PMC9172653; doi:10.1093/pcmedi/pbac008)
Supplement: pbac008_Supplemental_Figures_and_Tables [file pbac008_supplemental_figures_and_tables.zip › REVISED Supplementary Table IV.xlsx]

## Sheet: Sheet0
Supplementary Table IV. TargetScan 8.0 analysis of predicted targets of miR125b-2-3p
Target gene	Representative transcript	Gene name	3P-seq tags + 5	Total sites	8mer sites	7mer-m8 sites	7mer-A1 sites	6mer sites	Representative miRNA	Cumulative weighted context++ score	Total context++ score
PPP2CA	ENST00000481195.1	protein phosphatase 2, catalytic subunit, alpha isozyme	11344	4	4	0	0	1	hsa-miR-125b-2-3p	-0.9	-1.47
AC004076.7	ENST00000597410.1		22	2	1	0	1	0	hsa-miR-125b-2-3p	-0.84	-0.84
PRPF39	ENST00000355765.6	pre-mRNA processing factor 39	252	2	2	0	0	0	hsa-miR-125b-2-3p	-0.77	-0.77
C4orf27	ENST00000393381.2	chromosome 4 open reading frame 27	5	1	1	0	0	0	hsa-miR-125b-2-3p	-0.74	-0.74
MDH1	ENST00000233114.8	malate dehydrogenase 1, NAD (soluble)	1790	1	1	0	0	0	hsa-miR-125b-2-3p	-0.65	-0.65
HMG20A	ENST00000336216.4	high mobility group 20A	391	3	1	1	1	1	hsa-miR-125b-2-3p	-0.65	-0.66
TMEM257	ENST00000408967.2	transmembrane protein 257	5	2	1	1	0	3	hsa-miR-125b-2-3p	-0.61	-0.61
PRR13	ENST00000549068.1	proline rich 13	387	2	1	0	1	3	hsa-miR-125b-2-3p	-0.61	-0.72
BRI3BP	ENST00000341446.8	BRI3 binding protein	820	4	3	0	1	2	hsa-miR-125b-2-3p	-0.59	-0.7
WRB	ENST00000333781.5	tryptophan rich basic protein	496	2	1	1	0	1	hsa-miR-125b-2-3p	-0.58	-0.62
CNIH1	ENST00000395573.4	cornichon family AMPA receptor auxiliary protein 1	2182	1	1	0	0	4	hsa-miR-125b-2-3p	-0.58	-0.74
KRTAP8-1	ENST00000329621.4	keratin associated protein 8-1	5	1	1	0	0	0	hsa-miR-125b-2-3p	-0.58	-0.58
CLEC12B	ENST00000338896.5	C-type lectin domain family 12, member B	5	1	1	0	0	0	hsa-miR-125b-2-3p	-0.57	-0.57
TSPAN12	ENST00000222747.3	tetraspanin 12	554	2	1	0	1	0	hsa-miR-125b-2-3p	-0.56	-0.57
C11orf87	ENST00000327419.6	chromosome 11 open reading frame 87	5	3	3	0	0	0	hsa-miR-125b-2-3p	-0.56	-0.56
RPL9	ENST00000295955.9	ribosomal protein L9	815	1	1	0	0	0	hsa-miR-125b-2-3p	-0.55	-0.55
RP2	ENST00000218340.3	retinitis pigmentosa 2 (X-linked recessive)	441	3	2	0	1	2	hsa-miR-125b-2-3p	-0.55	-0.55
CSTB	ENST00000291568.5	cystatin B (stefin B)	203	1	1	0	0	1	hsa-miR-125b-2-3p	-0.54	-0.6
SLC10A7	ENST00000264986.3	solute carrier family 10, member 7	77	2	1	1	0	0	hsa-miR-125b-2-3p	-0.52	-0.73
EFCAB11	ENST00000316738.7	EF-hand calcium binding domain 11	25	1	1	0	0	0	hsa-miR-125b-2-3p	-0.52	-0.52
2021-03-05	ENST00000358935.2	membrane-associated ring finger (C3HC4) 5	881	2	1	1	0	0	hsa-miR-125b-2-3p	-0.52	-0.52
LPAR5	ENST00000329858.4	lysophosphatidic acid receptor 5	5	2	2	0	0	0	hsa-miR-125b-2-3p	-0.51	-0.51
PARP2	ENST00000527915.1	poly (ADP-ribose) polymerase 2	2959	3	1	0	2	0	hsa-miR-125b-2-3p	-0.51	-0.53
DR1	ENST00000370272.4	down-regulator of transcription 1, TBP-binding (negative cofactor 2)	2994	3	1	0	2	0	hsa-miR-125b-2-3p	-0.5	-0.67
PROK2	ENST00000353065.3	prokineticin 2	7	1	1	0	0	0	hsa-miR-125b-2-3p	-0.5	-0.5
UCHL1	ENST00000284440.4	ubiquitin carboxyl-terminal esterase L1 (ubiquitin thiolesterase)	21879	1	1	0	0	0	hsa-miR-125b-2-3p	-0.5	-0.5
RPUSD3	ENST00000433535.2	RNA pseudouridylate synthase domain containing 3	246	1	1	0	0	0	hsa-miR-125b-2-3p	-0.5	-0.5
SLC20A1	ENST00000272542.3	solute carrier family 20 (phosphate transporter), member 1	205	2	1	1	0	0	hsa-miR-125b-2-3p	-0.5	-0.52
TSNAX	ENST00000366639.4	translin-associated factor X	936	1	1	0	0	0	hsa-miR-125b-2-3p	-0.49	-0.52
TPD52L1	ENST00000368388.2	tumor protein D52-like 1	1169	1	1	0	0	0	hsa-miR-125b-2-3p	-0.48	-0.49
C1orf52	ENST00000471115.1	chromosome 1 open reading frame 52	1516	1	1	0	0	0	hsa-miR-125b-2-3p	-0.48	-0.48
DEGS1	ENST00000323699.4	delta(4)-desaturase, sphingolipid 1	1549	2	1	1	0	0	hsa-miR-125b-2-3p	-0.48	-0.48
HCAR3	ENST00000528880.2	hydroxycarboxylic acid receptor 3	5	2	1	0	1	1	hsa-miR-125b-2-3p	-0.48	-0.48
AC012360.2	ENST00000595531.1	LOC644617 protein; Uncharacterized protein	430	1	1	0	0	0	hsa-miR-125b-2-3p	-0.48	-0.49
CTNNBIP1	ENST00000377263.1	catenin, beta interacting protein 1	493	1	1	0	0	0	hsa-miR-125b-2-3p	-0.47	-0.47
DHRS9	ENST00000602501.1	dehydrogenase/reductase (SDR family) member 9	5	1	1	0	0	0	hsa-miR-125b-2-3p	-0.47	-0.47
HIGD1A	ENST00000321331.7	HIG1 hypoxia inducible domain family, member 1A	254	2	1	0	1	0	hsa-miR-125b-2-3p	-0.47	-0.5
TMEM167B	ENST00000338272.8	transmembrane protein 167B	42	1	1	0	0	2	hsa-miR-125b-2-3p	-0.46	-0.57
MED9	ENST00000268711.3	mediator complex subunit 9	256	1	1	0	0	2	hsa-miR-125b-2-3p	-0.46	-0.46
HCAR2	ENST00000328880.5	hydroxycarboxylic acid receptor 2	5	2	1	0	1	1	hsa-miR-125b-2-3p	-0.46	-0.46
ATP6AP1L	ENST00000380167.4	ATPase, H+ transporting, lysosomal accessory protein 1-like	56	1	1	0	0	0	hsa-miR-125b-2-3p	-0.46	-0.46
FAM217A	ENST00000274673.3	family with sequence similarity 217, member A	5	1	1	0	0	0	hsa-miR-125b-2-3p	-0.46	-0.46
OVCA2	ENST00000572195.1	ovarian tumor suppressor candidate 2	2807	1	1	0	0	0	hsa-miR-125b-2-3p	-0.46	-0.46
BCL2L10	ENST00000260442.3	BCL2-like 10 (apoptosis facilitator)	5	1	1	0	0	0	hsa-miR-125b-2-3p	-0.45	-0.45
STEAP2	ENST00000287908.3	STEAP family member 2, metalloreductase	266	2	1	1	0	0	hsa-miR-125b-2-3p	-0.44	-0.46
IL1F10	ENST00000393197.2	interleukin 1 family, member 10 (theta)	5	1	0	1	0	2	hsa-miR-125b-2-3p	-0.43	-0.43
ACTR3	ENST00000263238.2	ARP3 actin-related protein 3 homolog (yeast)	816	2	1	0	1	1	hsa-miR-125b-2-3p	-0.43	-0.45
EFNA5	ENST00000333274.6	ephrin-A5	225	2	1	1	0	0	hsa-miR-125b-2-3p	-0.43	-0.44
GRPR	ENST00000380289.2	gastrin-releasing peptide receptor	5	1	1	0	0	0	hsa-miR-125b-2-3p	-0.43	-0.43
GK2	ENST00000358842.3	glycerol kinase 2	5	1	1	0	0	0	hsa-miR-125b-2-3p	-0.43	-0.43
AL353791.1	ENST00000426179.1		5	1	1	0	0	0	hsa-miR-125b-2-3p	-0.43	-0.43
SLC18A2	ENST00000298472.5	solute carrier family 18 (vesicular monoamine transporter), member 2	5	3	1	1	1	0	hsa-miR-125b-2-3p	-0.43	-0.43
DOK5	ENST00000262593.5	docking protein 5	5	2	1	0	1	0	hsa-miR-125b-2-3p	-0.42	-0.42
PEX11A	ENST00000300056.3	peroxisomal biogenesis factor 11 alpha	82	2	1	1	0	0	hsa-miR-125b-2-3p	-0.42	-0.42
DUSP11	ENST00000272444.3	dual specificity phosphatase 11 (RNA/RNP complex 1-interacting)	539	1	1	0	0	0	hsa-miR-125b-2-3p	-0.42	-0.45
LRTM1	ENST00000273286.5	leucine-rich repeats and transmembrane domains 1	5	1	0	1	0	0	hsa-miR-125b-2-3p	-0.42	-0.42
FNDC9	ENST00000312349.4	fibronectin type III domain containing 9	5	1	1	0	0	0	hsa-miR-125b-2-3p	-0.42	-0.42
VASH2	ENST00000366968.4	vasohibin 2	70	1	1	0	0	0	hsa-miR-125b-2-3p	-0.42	-0.42
SCML4	ENST00000369022.2	sex comb on midleg-like 4 (Drosophila)	10	2	1	1	0	1	hsa-miR-125b-2-3p	-0.42	-0.51
C12orf39	ENST00000256969.2	chromosome 12 open reading frame 39	65	1	1	0	0	1	hsa-miR-125b-2-3p	-0.42	-0.54
TNPO2	ENST00000425528.1	transportin 2	1620	2	0	1	1	1	hsa-miR-125b-2-3p	-0.42	-0.42
GPR85	ENST00000297146.3	G protein-coupled receptor 85	21	2	1	0	1	0	hsa-miR-125b-2-3p	-0.41	-0.41
SNAI2	ENST00000020945.1	snail family zinc finger 2	1233	1	1	0	0	0	hsa-miR-125b-2-3p	-0.41	-0.41
MFAP1	ENST00000267812.3	microfibrillar-associated protein 1	882	1	1	0	0	0	hsa-miR-125b-2-3p	-0.41	-0.41
IVNS1ABP	ENST00000367498.3	influenza virus NS1A binding protein	2215	1	1	0	0	0	hsa-miR-125b-2-3p	-0.41	-0.41
SNRPF	ENST00000266735.5	small nuclear ribonucleoprotein polypeptide F	286	1	1	0	0	0	hsa-miR-125b-2-3p	-0.4	-0.6
TNF	ENST00000449264.2	tumor necrosis factor	5	1	1	0	0	0	hsa-miR-125b-2-3p	-0.4	-0.4
ATOH7	ENST00000373673.3	atonal homolog 7 (Drosophila)	11	2	0	1	1	0	hsa-miR-125b-2-3p	-0.4	-0.4
USPL1	ENST00000255304.4	ubiquitin specific peptidase like 1	7	3	0	2	1	0	hsa-miR-125b-2-3p	-0.4	-0.42
AC022498.1	ENST00000392468.2	Uncharacterized protein	5	1	1	0	0	0	hsa-miR-125b-2-3p	-0.4	-0.4
PPA1	ENST00000373232.3	pyrophosphatase (inorganic) 1	34	1	1	0	0	0	hsa-miR-125b-2-3p	-0.39	-0.46
RSL24D1	ENST00000260443.4	ribosomal L24 domain containing 1	80	1	1	0	0	0	hsa-miR-125b-2-3p	-0.39	-0.39
SPIN2B	ENST00000374910.3	spindlin family, member 2B	5	1	0	1	0	0	hsa-miR-125b-2-3p	-0.39	-0.39
ZNF880	ENST00000600321.1	zinc finger protein 880	184	1	1	0	0	0	hsa-miR-125b-2-3p	-0.39	-0.4
FAM211B	ENST00000318753.8	family with sequence similarity 211, member B	173	1	1	0	0	0	hsa-miR-125b-2-3p	-0.39	-0.39
ARHGAP42	ENST00000524892.2	Rho GTPase activating protein 42	36	1	1	0	0	1	hsa-miR-125b-2-3p	-0.38	-0.38
PDZRN4	ENST00000298919.7	PDZ domain containing ring finger 4	5	1	1	0	0	0	hsa-miR-125b-2-3p	-0.38	-0.38
ASAH2B	ENST00000374007.1	N-acylsphingosine amidohydrolase (non-lysosomal ceramidase) 2B	5	1	1	0	0	3	hsa-miR-125b-2-3p	-0.38	-0.38
POC1B-GALNT4	ENST00000547474.1	POC1B-GALNT4 readthrough	275	1	1	0	0	0	hsa-miR-125b-2-3p	-0.38	-0.38
CCDC172	ENST00000333254.3	coiled-coil domain containing 172	5	1	0	1	0	1	hsa-miR-125b-2-3p	-0.38	-0.38
CENPC	ENST00000273853.6	centromere protein C	45	1	1	0	0	1	hsa-miR-125b-2-3p	-0.38	-0.38
HEPACAM2	ENST00000341723.4	HEPACAM family member 2	10	1	1	0	0	1	hsa-miR-125b-2-3p	-0.38	-0.38
BRCC3	ENST00000369462.1	BRCA1/BRCA2-containing complex, subunit 3	14	2	1	0	1	0	hsa-miR-125b-2-3p	-0.38	-0.38
TMEM196	ENST00000405844.1	transmembrane protein 196	5	1	1	0	0	0	hsa-miR-125b-2-3p	-0.38	-0.38
MZT1	ENST00000377818.3	mitotic spindle organizing protein 1	157	1	1	0	0	0	hsa-miR-125b-2-3p	-0.37	-0.37
ZNF345	ENST00000589046.1	zinc finger protein 345	24	1	1	0	0	0	hsa-miR-125b-2-3p	-0.37	-0.37
PCDHB17	ENST00000539533.1	Protocadherin-psi1; Uncharacterized protein	5	1	1	0	0	0	hsa-miR-125b-2-3p	-0.37	-0.37
GMFB	ENST00000554908.1	glia maturation factor, beta	15	4	1	1	2	1	hsa-miR-125b-2-3p	-0.37	-0.96
UGT2A2	ENST00000457664.2	UDP glucuronosyltransferase 2 family, polypeptide A2	5	1	1	0	0	0	hsa-miR-125b-2-3p	-0.36	-0.36
PMCH	ENST00000329406.4	pro-melanin-concentrating hormone	17	1	0	1	0	0	hsa-miR-125b-2-3p	-0.36	-0.36
C5orf28	ENST00000500337.2	chromosome 5 open reading frame 28	1711	1	1	0	0	1	hsa-miR-125b-2-3p	-0.36	-0.4
SLFNL1	ENST00000302946.8	schlafen-like 1	5	1	1	0	0	0	hsa-miR-125b-2-3p	-0.36	-0.36
MKRN3	ENST00000314520.3	makorin ring finger protein 3	18	1	1	0	0	0	hsa-miR-125b-2-3p	-0.36	-0.36
MCHR2	ENST00000281806.2	melanin-concentrating hormone receptor 2	5	1	1	0	0	2	hsa-miR-125b-2-3p	-0.36	-0.36
SLC26A5	ENST00000393730.1	solute carrier family 26 (anion exchanger), member 5	5	1	0	1	0	0	hsa-miR-125b-2-3p	-0.35	-0.35
ZNF788	ENST00000430298.2	zinc finger family member 788	16	1	1	0	0	0	hsa-miR-125b-2-3p	-0.35	-0.35
CXCL5	ENST00000296027.4	chemokine (C-X-C motif) ligand 5	5	1	1	0	0	0	hsa-miR-125b-2-3p	-0.35	-0.35
UBE2E1	ENST00000306627.3	ubiquitin-conjugating enzyme E2E 1	3195	1	1	0	0	0	hsa-miR-125b-2-3p	-0.35	-0.35
ARFIP1	ENST00000451320.2	ADP-ribosylation factor interacting protein 1	275	1	1	0	0	1	hsa-miR-125b-2-3p	-0.35	-0.38
C16orf70	ENST00000219139.3	chromosome 16 open reading frame 70	485	1	1	0	0	0	hsa-miR-125b-2-3p	-0.35	-0.35
NKIRAS1	ENST00000388759.3	NFKB inhibitor interacting Ras-like 1	123	1	1	0	0	1	hsa-miR-125b-2-3p	-0.35	-0.56
PCMTD1	ENST00000360540.5	protein-L-isoaspartate (D-aspartate) O-methyltransferase domain containing 1	136	2	1	1	0	0	hsa-miR-125b-2-3p	-0.35	-0.35
SRFBP1	ENST00000339397.4	serum response factor binding protein 1	102	3	1	1	1	1	hsa-miR-125b-2-3p	-0.35	-0.42
C10orf11	ENST00000496424.2	chromosome 10 open reading frame 11	5	2	1	1	0	0	hsa-miR-125b-2-3p	-0.35	-0.35
GORAB	ENST00000367763.3	golgin, RAB6-interacting	60	1	1	0	0	0	hsa-miR-125b-2-3p	-0.35	-0.35
EGLN1	ENST00000366641.3	egl-9 family hypoxia-inducible factor 1	505	1	1	0	0	0	hsa-miR-125b-2-3p	-0.35	-0.35
HCRTR2	ENST00000370862.3	hypocretin (orexin) receptor 2	5	1	0	1	0	0	hsa-miR-125b-2-3p	-0.34	-0.34
DAZAP1	ENST00000336761.6	DAZ associated protein 1	3500	1	1	0	0	0	hsa-miR-125b-2-3p	-0.34	-0.34
UGCG	ENST00000374279.3	UDP-glucose ceramide glucosyltransferase	1200	2	1	1	0	2	hsa-miR-125b-2-3p	-0.34	-0.36
EEF1E1	ENST00000379715.5	eukaryotic translation elongation factor 1 epsilon 1	766	1	0	1	0	0	hsa-miR-125b-2-3p	-0.34	-0.35
C9orf85	ENST00000486911.2	chromosome 9 open reading frame 85	57	2	0	1	1	1	hsa-miR-125b-2-3p	-0.34	-0.39
SDC4	ENST00000372733.3	syndecan 4	1252	1	1	0	0	0	hsa-miR-125b-2-3p	-0.34	-0.35
GPR89C	ENST00000447947.2	G protein-coupled receptor 89C	5	1	1	0	0	1	hsa-miR-125b-2-3p	-0.34	-0.34
ITM2B	ENST00000378565.5	integral membrane protein 2B	10367	1	0	1	0	0	hsa-miR-125b-2-3p	-0.34	-0.35
SIRT1	ENST00000212015.6	sirtuin 1	220	1	1	0	0	0	hsa-miR-125b-2-3p	-0.34	-0.34
CISD2	ENST00000273986.4	CDGSH iron sulfur domain 2	13	1	0	1	0	2	hsa-miR-125b-2-3p	-0.34	-0.35
ELAVL4	ENST00000371824.1	ELAV like neuron-specific RNA binding protein 4	5	2	0	2	0	0	hsa-miR-125b-2-3p	-0.33	-0.33
OPALIN	ENST00000371172.3	oligodendrocytic myelin paranodal and inner loop protein	5	2	0	2	0	1	hsa-miR-125b-2-3p	-0.33	-0.33
ZNF675	ENST00000359788.4	zinc finger protein 675	81	1	1	0	0	0	hsa-miR-125b-2-3p	-0.33	-0.36
TAF11	ENST00000420584.2	TAF11 RNA polymerase II, TATA box binding protein (TBP)-associated factor, 28kDa	18	1	1	0	0	0	hsa-miR-125b-2-3p	-0.33	-0.49
TENM3	ENST00000511685.1	teneurin transmembrane protein 3	30	1	1	0	0	1	hsa-miR-125b-2-3p	-0.33	-0.33
SLC35D2	ENST00000253270.7	solute carrier family 35 (UDP-GlcNAc/UDP-glucose transporter), member D2	223	1	1	0	0	0	hsa-miR-125b-2-3p	-0.33	-0.33
EDN2	ENST00000372587.4	endothelin 2	5	1	0	1	0	1	hsa-miR-125b-2-3p	-0.33	-0.33
EFHD1	ENST00000264059.3	EF-hand domain family, member D1	105	1	1	0	0	0	hsa-miR-125b-2-3p	-0.33	-0.35
RP11-318A15.7	ENST00000587459.1	Uncharacterized protein	13	1	0	1	0	0	hsa-miR-125b-2-3p	-0.33	-0.33
SYT16	ENST00000430451.2	synaptotagmin XVI	5	1	1	0	0	0	hsa-miR-125b-2-3p	-0.33	-0.33
RWDD2A	ENST00000369724.4	RWD domain containing 2A	286	1	1	0	0	1	hsa-miR-125b-2-3p	-0.33	-0.34
FOXB1	ENST00000396057.4	forkhead box B1	31	1	1	0	0	0	hsa-miR-125b-2-3p	-0.32	-0.4
TAF1D	ENST00000448108.2	TATA box binding protein (TBP)-associated factor, RNA polymerase I, D, 41kDa	132	1	1	0	0	0	hsa-miR-125b-2-3p	-0.32	-0.33
MRPL45	ENST00000312513.5	mitochondrial ribosomal protein L45	49	1	1	0	0	0	hsa-miR-125b-2-3p	-0.32	-0.32
GCFC2	ENST00000541687.1	GC-rich sequence DNA-binding factor 2	88	2	2	0	0	1	hsa-miR-125b-2-3p	-0.32	-0.43
CLEC14A	ENST00000342213.2	C-type lectin domain family 14, member A	5	2	0	2	0	1	hsa-miR-125b-2-3p	-0.32	-0.4
ZNF248	ENST00000395867.3	zinc finger protein 248	43	1	1	0	0	0	hsa-miR-125b-2-3p	-0.32	-0.32
WBP5	ENST00000372661.3	WW domain binding protein 5	32	1	1	0	0	0	hsa-miR-125b-2-3p	-0.32	-0.58
AKAP14	ENST00000371431.3	A kinase (PRKA) anchor protein 14	5	1	0	1	0	0	hsa-miR-125b-2-3p	-0.32	-0.32
IRF8	ENST00000268638.5	interferon regulatory factor 8	9	1	1	0	0	0	hsa-miR-125b-2-3p	-0.32	-0.32
SV2B	ENST00000394232.1	synaptic vesicle glycoprotein 2B	7	2	2	0	0	2	hsa-miR-125b-2-3p	-0.32	-0.4
TERF1	ENST00000276602.6	telomeric repeat binding factor (NIMA-interacting) 1	5	2	0	2	0	0	hsa-miR-125b-2-3p	-0.32	-0.32
ANP32E	ENST00000533654.1	acidic (leucine-rich) nuclear phosphoprotein 32 family, member E	572	2	1	1	0	0	hsa-miR-125b-2-3p	-0.32	-0.35
GSTCD	ENST00000515279.1	glutathione S-transferase, C-terminal domain containing	411	1	1	0	0	0	hsa-miR-125b-2-3p	-0.32	-0.33
TCEAL1	ENST00000372625.3	transcription elongation factor A (SII)-like 1	23	1	0	1	0	0	hsa-miR-125b-2-3p	-0.32	-0.32
C14orf177	ENST00000325812.2	chromosome 14 open reading frame 177	5	1	0	1	0	0	hsa-miR-125b-2-3p	-0.32	-0.32
CHIC1	ENST00000373504.6	cysteine-rich hydrophobic domain 1	16	1	1	0	0	1	hsa-miR-125b-2-3p	-0.32	-0.32
EIF4A2	ENST00000323963.5	eukaryotic translation initiation factor 4A2	304	2	0	1	1	0	hsa-miR-125b-2-3p	-0.32	-0.32
HBS1L	ENST00000367837.5	HBS1-like (S. cerevisiae)	2367	1	1	0	0	0	hsa-miR-125b-2-3p	-0.32	-0.4
PYROXD1	ENST00000240651.9	pyridine nucleotide-disulphide oxidoreductase domain 1	5	1	1	0	0	0	hsa-miR-125b-2-3p	-0.32	-0.32
PRPSAP2	ENST00000268835.2	phosphoribosyl pyrophosphate synthetase-associated protein 2	423	1	0	1	0	0	hsa-miR-125b-2-3p	-0.31	-0.32
SMIM20	ENST00000514384.1	small integral membrane protein 20	2638	1	0	1	0	0	hsa-miR-125b-2-3p	-0.31	-0.32
CNOT6	ENST00000393356.1	CCR4-NOT transcription complex, subunit 6	300	1	1	0	0	0	hsa-miR-125b-2-3p	-0.31	-0.31
CASP3	ENST00000393585.2	caspase 3, apoptosis-related cysteine peptidase	43	1	1	0	0	0	hsa-miR-125b-2-3p	-0.31	-0.31
S100PBP	ENST00000373475.5	S100P binding protein	428	1	1	0	0	1	hsa-miR-125b-2-3p	-0.31	-0.32
UBE2W	ENST00000517608.1	ubiquitin-conjugating enzyme E2W (putative)	102	1	1	0	0	0	hsa-miR-125b-2-3p	-0.31	-0.31
PRDX5	ENST00000265462.4	peroxiredoxin 5	71116	1	0	1	0	0	hsa-miR-125b-2-3p	-0.31	-0.31
DKFZP779L1853	ENST00000595310.1		5	1	1	0	0	0	hsa-miR-125b-2-3p	-0.31	-0.31
YES1	ENST00000577961.1	v-yes-1 Yamaguchi sarcoma viral oncogene homolog 1	168	3	1	1	1	0	hsa-miR-125b-2-3p	-0.3	-0.31
VPS35	ENST00000299138.7	vacuolar protein sorting 35 homolog (S. cerevisiae)	1801	3	1	1	1	1	hsa-miR-125b-2-3p	-0.3	-0.36
RTN4R	ENST00000043402.7	reticulon 4 receptor	55	1	0	1	0	0	hsa-miR-125b-2-3p	-0.3	-0.3
CD47	ENST00000361309.5	CD47 molecule	520	2	0	2	0	0	hsa-miR-125b-2-3p	-0.3	-0.45
ZNF318	ENST00000361428.2	zinc finger protein 318	113	1	1	0	0	0	hsa-miR-125b-2-3p	-0.3	-0.3
B3GALNT1	ENST00000320474.4	beta-1,3-N-acetylgalactosaminyltransferase 1 (globoside blood group)	130	1	1	0	0	0	hsa-miR-125b-2-3p	-0.3	-0.31
PNMA2	ENST00000522362.2	paraneoplastic Ma antigen 2	362	1	1	0	0	1	hsa-miR-125b-2-3p	-0.3	-0.3
NUF2	ENST00000367900.3	NUF2, NDC80 kinetochore complex component	63	3	1	2	0	1	hsa-miR-125b-2-3p	-0.3	-0.51
FAM208B	ENST00000328090.5	family with sequence similarity 208, member B	42	1	1	0	0	0	hsa-miR-125b-2-3p	-0.3	-0.3
RP5-1052I5.2	ENST00000370548.2	Heparan sulfate 2-O-sulfotransferase 1	21	1	1	0	0	1	hsa-miR-125b-2-3p	-0.3	-0.3
SIGLEC9	ENST00000440804.3	sialic acid binding Ig-like lectin 9	5	1	0	1	0	0	hsa-miR-125b-2-3p	-0.3	-0.3
GALNT7	ENST00000265000.4	UDP-N-acetyl-alpha-D-galactosamine:polypeptide N-acetylgalactosaminyltransferase 7 (GalNAc-T7)	953	3	0	2	1	0	hsa-miR-125b-2-3p	-0.3	-0.3
RP11-322L20.1	ENST00000557527.1	HCG2028865; Uncharacterized protein	5	1	0	1	0	0	hsa-miR-125b-2-3p	-0.3	-0.3
PTPLAD1	ENST00000261875.5	protein tyrosine phosphatase-like A domain containing 1	11697	2	0	1	1	1	hsa-miR-125b-2-3p	-0.3	-0.33
COX6C	ENST00000520468.2	cytochrome c oxidase subunit VIc	130	1	0	1	0	0	hsa-miR-125b-2-3p	-0.3	-0.3
CALCR	ENST00000359558.2	calcitonin receptor	5	2	1	1	0	1	hsa-miR-125b-2-3p	-0.3	-0.3
TGIF2LY	ENST00000321217.4	TGFB-induced factor homeobox 2-like, Y-linked	5	1	0	1	0	1	hsa-miR-125b-2-3p	-0.29	-0.29
FOXR2	ENST00000339140.3	forkhead box R2	5	1	1	0	0	1	hsa-miR-125b-2-3p	-0.29	-0.29
DPH1	ENST00000263083.6	diphthamide biosynthesis 1	2807	1	1	0	0	1	hsa-miR-125b-2-3p	-0.29	-0.29
SMIM8	ENST00000392863.1	small integral membrane protein 8	449	3	0	2	1	0	hsa-miR-125b-2-3p	-0.29	-0.55
ZNF264	ENST00000263095.6	zinc finger protein 264	412	2	1	0	1	1	hsa-miR-125b-2-3p	-0.29	-0.43
C22orf39	ENST00000399562.4	chromosome 22 open reading frame 39	360	1	1	0	0	0	hsa-miR-125b-2-3p	-0.29	-0.29
MAGED2	ENST00000347546.4	melanoma antigen family D, 2	525	1	0	1	0	0	hsa-miR-125b-2-3p	-0.29	-0.29
UMOD	ENST00000396134.2	uromodulin	5	1	1	0	0	0	hsa-miR-125b-2-3p	-0.29	-0.29
RRN3	ENST00000198767.6	RRN3 RNA polymerase I transcription factor homolog (S. cerevisiae)	470	2	1	0	1	2	hsa-miR-125b-2-3p	-0.29	-0.32
SCHIP1	ENST00000445224.2	schwannomin interacting protein 1	891	1	0	1	0	0	hsa-miR-125b-2-3p	-0.29	-0.29
MAPRE3	ENST00000233121.2	microtubule-associated protein, RP/EB family, member 3	303	1	0	1	0	0	hsa-miR-125b-2-3p	-0.29	-0.29
ANXA3	ENST00000264908.6	annexin A3	3305	1	0	1	0	0	hsa-miR-125b-2-3p	-0.29	-0.29
RTN1	ENST00000395090.1	reticulon 1	80	1	0	1	0	0	hsa-miR-125b-2-3p	-0.29	-0.29
FBXL17	ENST00000359660.5	F-box and leucine-rich repeat protein 17	182	1	1	0	0	0	hsa-miR-125b-2-3p	-0.29	-0.29
NUDT4	ENST00000337179.5	nudix (nucleoside diphosphate linked moiety X)-type motif 4	41	2	0	2	0	1	hsa-miR-125b-2-3p	-0.29	-0.29
E2F6	ENST00000362009.4	E2F transcription factor 6	70	1	1	0	0	0	hsa-miR-125b-2-3p	-0.29	-0.36
CNTNAP3	ENST00000297668.6	contactin associated protein-like 3	5	1	1	0	0	0	hsa-miR-125b-2-3p	-0.28	-0.28
MBLAC2	ENST00000316610.6	metallo-beta-lactamase domain containing 2	498	2	0	1	1	1	hsa-miR-125b-2-3p	-0.28	-0.38
CT45A2	ENST00000471213.2	cancer/testis antigen family 45, member A2	5	1	0	1	0	0	hsa-miR-125b-2-3p	-0.28	-0.28
CT45A1	ENST00000497301.2	cancer/testis antigen family 45, member A1	5	1	0	1	0	0	hsa-miR-125b-2-3p	-0.28	-0.28
FAM46D	ENST00000538312.1	family with sequence similarity 46, member D	5	1	1	0	0	0	hsa-miR-125b-2-3p	-0.28	-0.28
CT45A5	ENST00000463085.2	cancer/testis antigen family 45, member A5	5	1	0	1	0	0	hsa-miR-125b-2-3p	-0.28	-0.28
C21orf62	ENST00000536776.1	chromosome 21 open reading frame 62	5	1	1	0	0	0	hsa-miR-125b-2-3p	-0.28	-0.28
CT45A6	ENST00000491002.2	cancer/testis antigen family 45, member A6	5	1	0	1	0	0	hsa-miR-125b-2-3p	-0.28	-0.28
DEFB132	ENST00000382376.3	defensin, beta 132	5	1	1	0	0	0	hsa-miR-125b-2-3p	-0.28	-0.28
POLR2D	ENST00000272645.4	polymerase (RNA) II (DNA directed) polypeptide D	530	1	1	0	0	1	hsa-miR-125b-2-3p	-0.28	-0.28
KRTAP9-9	ENST00000394008.1	keratin associated protein 9-9	5	2	0	0	2	0	hsa-miR-125b-2-3p	-0.28	-0.28
CAPNS1	ENST00000587718.1	calpain, small subunit 1	2973	1	1	0	0	0	hsa-miR-125b-2-3p	-0.28	-0.28
GBAS	ENST00000322090.3	glioblastoma amplified sequence	273	2	0	1	1	0	hsa-miR-125b-2-3p	-0.28	-0.28
TRIM52	ENST00000327767.4	tripartite motif containing 52	43	2	1	1	0	1	hsa-miR-125b-2-3p	-0.28	-0.28
ZNF627	ENST00000588174.1	zinc finger protein 627	105	1	1	0	0	0	hsa-miR-125b-2-3p	-0.28	-0.28
RDH10	ENST00000240285.5	retinol dehydrogenase 10 (all-trans)	640	1	0	1	0	1	hsa-miR-125b-2-3p	-0.28	-0.33
CT45A4	ENST00000487941.2	cancer/testis antigen family 45, member A4	5	1	0	1	0	0	hsa-miR-125b-2-3p	-0.28	-0.28
CT45A3	ENST00000485366.2	cancer/testis antigen family 45, member A3	5	1	0	1	0	0	hsa-miR-125b-2-3p	-0.28	-0.28
RAVER2	ENST00000371072.4	ribonucleoprotein, PTB-binding 2	218	1	1	0	0	0	hsa-miR-125b-2-3p	-0.28	-0.34
PRKAG3	ENST00000439262.2	protein kinase, AMP-activated, gamma 3 non-catalytic subunit	5	2	0	2	0	0	hsa-miR-125b-2-3p	-0.28	-0.28
TSPAN14	ENST00000429989.3	tetraspanin 14	239	1	1	0	0	6	hsa-miR-125b-2-3p	-0.27	-0.28
SLC35G1	ENST00000371408.3	solute carrier family 35, member G1	227	1	1	0	0	0	hsa-miR-125b-2-3p	-0.27	-0.36
DCAF12L1	ENST00000371126.1	DDB1 and CUL4 associated factor 12-like 1	5	1	1	0	0	1	hsa-miR-125b-2-3p	-0.27	-0.27
SBDS	ENST00000246868.2	Shwachman-Bodian-Diamond syndrome	5	1	0	1	0	2	hsa-miR-125b-2-3p	-0.27	-0.27
DUSP16	ENST00000298573.4	dual specificity phosphatase 16	444	1	1	0	0	0	hsa-miR-125b-2-3p	-0.27	-0.27
NR1I2	ENST00000393716.2	nuclear receptor subfamily 1, group I, member 2	14	1	1	0	0	0	hsa-miR-125b-2-3p	-0.27	-0.27
IBTK	ENST00000306270.7	inhibitor of Bruton agammaglobulinemia tyrosine kinase	40	1	1	0	0	0	hsa-miR-125b-2-3p	-0.27	-0.39
ELOVL1	ENST00000372458.3	ELOVL fatty acid elongase 1	188	1	0	1	0	0	hsa-miR-125b-2-3p	-0.27	-0.27
ELL2	ENST00000237853.4	elongation factor, RNA polymerase II, 2	397	2	0	2	0	0	hsa-miR-125b-2-3p	-0.27	-0.27
ARMCX1	ENST00000372829.3	armadillo repeat containing, X-linked 1	18	1	0	1	0	0	hsa-miR-125b-2-3p	-0.27	-0.27
CDKN2D	ENST00000393599.2	cyclin-dependent kinase inhibitor 2D (p19, inhibits CDK4)	186	1	0	1	0	0	hsa-miR-125b-2-3p	-0.27	-0.27
KDM3A	ENST00000409556.1	lysine (K)-specific demethylase 3A	2300	1	1	0	0	0	hsa-miR-125b-2-3p	-0.27	-0.27
SH2B3	ENST00000341259.2	SH2B adaptor protein 3	89	1	1	0	0	0	hsa-miR-125b-2-3p	-0.27	-0.27
SPATA5L1	ENST00000305560.6	spermatogenesis associated 5-like 1	164	1	0	1	0	0	hsa-miR-125b-2-3p	-0.27	-0.27
PEX7	ENST00000541292.1	peroxisomal biogenesis factor 7	661	1	0	1	0	1	hsa-miR-125b-2-3p	-0.27	-0.27
ZNF485	ENST00000361807.3	zinc finger protein 485	36	1	1	0	0	0	hsa-miR-125b-2-3p	-0.27	-0.27
OR51E2	ENST00000396950.3	olfactory receptor, family 51, subfamily E, member 2	5	2	1	0	1	1	hsa-miR-125b-2-3p	-0.27	-0.27
PTGS2	ENST00000367468.5	prostaglandin-endoperoxide synthase 2 (prostaglandin G/H synthase and cyclooxygenase)	263	1	1	0	0	1	hsa-miR-125b-2-3p	-0.27	-0.27
SMARCAD1	ENST00000354268.4	SWI/SNF-related, matrix-associated actin-dependent regulator of chromatin, subfamily a, containing DEAD/H box 1	371	1	1	0	0	1	hsa-miR-125b-2-3p	-0.27	-0.27
TMIGD1	ENST00000538566.2	transmembrane and immunoglobulin domain containing 1	5	1	0	1	0	0	hsa-miR-125b-2-3p	-0.27	-0.27
ZBTB20	ENST00000462705.1	zinc finger and BTB domain containing 20	5	3	1	2	0	2	hsa-miR-125b-2-3p	-0.27	-0.31
KRTAP20-1	ENST00000334664.2	keratin associated protein 20-1	5	1	0	0	1	0	hsa-miR-125b-2-3p	-0.27	-0.27
NICN1	ENST00000273598.3	nicolin 1	244	1	0	1	0	2	hsa-miR-125b-2-3p	-0.27	-0.27
DGKA	ENST00000551156.1	diacylglycerol kinase, alpha 80kDa	186	1	0	1	0	0	hsa-miR-125b-2-3p	-0.27	-0.27
ZCCHC17	ENST00000344147.5	zinc finger, CCHC domain containing 17	100	1	0	1	0	1	hsa-miR-125b-2-3p	-0.27	-0.27
DBF4	ENST00000265728.1	DBF4 homolog (S. cerevisiae)	30	1	1	0	0	0	hsa-miR-125b-2-3p	-0.26	-0.44
LRIF1	ENST00000369763.4	ligand dependent nuclear receptor interacting factor 1	139	1	1	0	0	0	hsa-miR-125b-2-3p	-0.26	-0.27
ARHGAP10	ENST00000336498.3	Rho GTPase activating protein 10	176	1	1	0	0	0	hsa-miR-125b-2-3p	-0.26	-0.26
ZCCHC24	ENST00000372336.3	zinc finger, CCHC domain containing 24	359	1	1	0	0	2	hsa-miR-125b-2-3p	-0.26	-0.26
TBL1Y	ENST00000383032.1	transducin (beta)-like 1, Y-linked	5	1	0	1	0	0	hsa-miR-125b-2-3p	-0.26	-0.26
SLC30A3	ENST00000233535.4	solute carrier family 30 (zinc transporter), member 3	5	1	0	1	0	0	hsa-miR-125b-2-3p	-0.26	-0.26
PDCL3	ENST00000264254.6	phosducin-like 3	58	1	0	0	1	1	hsa-miR-125b-2-3p	-0.26	-0.26
EPN2	ENST00000314728.5	epsin 2	1609	1	0	1	0	2	hsa-miR-125b-2-3p	-0.26	-0.3
AMD1	ENST00000368885.3	adenosylmethionine decarboxylase 1	725	2	1	1	0	1	hsa-miR-125b-2-3p	-0.26	-0.31
IMMT	ENST00000254636.5	inner membrane protein, mitochondrial	890	2	0	1	1	0	hsa-miR-125b-2-3p	-0.26	-0.26
SWI5	ENST00000608796.1	SWI5 recombination repair homolog (yeast)	4252	1	0	1	0	0	hsa-miR-125b-2-3p	-0.26	-0.26
SESN1	ENST00000436639.2	sestrin 1	96	2	0	2	0	1	hsa-miR-125b-2-3p	-0.26	-0.26
LRRTM3	ENST00000361320.4	leucine rich repeat transmembrane neuronal 3	5	1	0	1	0	2	hsa-miR-125b-2-3p	-0.26	-0.26
TNFSF8	ENST00000223795.2	tumor necrosis factor (ligand) superfamily, member 8	5	1	1	0	0	0	hsa-miR-125b-2-3p	-0.26	-0.26
RP11-268J15.5	ENST00000373137.2		141	1	1	0	0	0	hsa-miR-125b-2-3p	-0.26	-0.26
IDI1	ENST00000381344.3	isopentenyl-diphosphate delta isomerase 1	827	1	0	1	0	0	hsa-miR-125b-2-3p	-0.26	-0.27
DCAF10	ENST00000242323.7	DDB1 and CUL4 associated factor 10	433	2	1	0	1	0	hsa-miR-125b-2-3p	-0.26	-0.28
TAL2	ENST00000334077.3	T-cell acute lymphocytic leukemia 2	21	3	1	2	0	0	hsa-miR-125b-2-3p	-0.26	-0.34
AL953854.2	ENST00000438517.1		5	1	1	0	0	0	hsa-miR-125b-2-3p	-0.26	-0.26
DGCR2	ENST00000545799.1	DiGeorge syndrome critical region gene 2	1754	1	0	1	0	3	hsa-miR-125b-2-3p	-0.26	-0.28
IQCJ-SCHIP1	ENST00000337808.6	IQCJ-SCHIP1 readthrough	891	1	0	1	0	0	hsa-miR-125b-2-3p	-0.26	-0.26
ELF1	ENST00000442101.1	E74-like factor 1 (ets domain transcription factor)	466	2	0	2	0	0	hsa-miR-125b-2-3p	-0.26	-0.26
CSRNP3	ENST00000314499.7	cysteine-serine-rich nuclear protein 3	24	3	1	0	2	2	hsa-miR-125b-2-3p	-0.26	-0.26
OSTN	ENST00000445281.1	osteocrin	14	2	0	1	1	0	hsa-miR-125b-2-3p	-0.26	-0.26
UBE2D2	ENST00000398733.3	ubiquitin-conjugating enzyme E2D 2	11458	2	0	1	1	0	hsa-miR-125b-2-3p	-0.26	-0.37
PPP3R1	ENST00000234310.3	protein phosphatase 3, regulatory subunit B, alpha	117	1	0	1	0	2	hsa-miR-125b-2-3p	-0.26	-0.27
CD3G	ENST00000532917.1	CD3g molecule, gamma (CD3-TCR complex)	9	1	0	0	1	1	hsa-miR-125b-2-3p	-0.26	-0.26
TMEM183A	ENST00000367242.3	transmembrane protein 183A	241	2	0	1	1	1	hsa-miR-125b-2-3p	-0.26	-0.27
IAPP	ENST00000542023.1	islet amyloid polypeptide	5	1	0	1	0	0	hsa-miR-125b-2-3p	-0.26	-0.26
NSFL1C	ENST00000353088.2	NSFL1 (p97) cofactor (p47)	397	2	1	1	0	2	hsa-miR-125b-2-3p	-0.26	-0.26
HMGA2	ENST00000403681.2	high mobility group AT-hook 2	8021	1	1	0	0	1	hsa-miR-125b-2-3p	-0.26	-0.26
PDDC1	ENST00000319863.8	Parkinson disease 7 domain containing 1	529	2	1	0	1	0	hsa-miR-125b-2-3p	-0.25	-0.25
MND1	ENST00000240488.3	meiotic nuclear divisions 1 homolog (S. cerevisiae)	1780	1	0	0	1	0	hsa-miR-125b-2-3p	-0.25	-0.25
MB	ENST00000401702.1	myoglobin	5	1	0	1	0	3	hsa-miR-125b-2-3p	-0.25	-0.26
CCBL2	ENST00000370485.2	cysteine conjugate-beta lyase 2	409	1	0	1	0	0	hsa-miR-125b-2-3p	-0.25	-0.25
DHRS12	ENST00000218981.1	dehydrogenase/reductase (SDR family) member 12	17	1	1	0	0	0	hsa-miR-125b-2-3p	-0.25	-0.25
KHDC1	ENST00000257765.5	KH homology domain containing 1	5	1	0	1	0	0	hsa-miR-125b-2-3p	-0.25	-0.25
SCD	ENST00000370355.2	stearoyl-CoA desaturase (delta-9-desaturase)	9726	1	1	0	0	0	hsa-miR-125b-2-3p	-0.25	-0.25
SRSF10	ENST00000343255.5	serine/arginine-rich splicing factor 10	1920	2	0	2	0	0	hsa-miR-125b-2-3p	-0.25	-0.27
XG	ENST00000426774.1	Xg blood group	5	2	0	1	1	0	hsa-miR-125b-2-3p	-0.25	-0.25
GOLPH3L	ENST00000271732.3	golgi phosphoprotein 3-like	274	1	1	0	0	0	hsa-miR-125b-2-3p	-0.25	-0.27
RBP7	ENST00000294435.7	retinol binding protein 7, cellular	303	1	0	1	0	0	hsa-miR-125b-2-3p	-0.25	-0.25
MEX3C	ENST00000592416.1	mex-3 RNA binding family member C	5	2	0	2	0	0	hsa-miR-125b-2-3p	-0.25	-0.25
CAP2	ENST00000229922.2	CAP, adenylate cyclase-associated protein, 2 (yeast)	2952	1	1	0	0	0	hsa-miR-125b-2-3p	-0.25	-0.25
NPC2	ENST00000541064.1	Niemann-Pick disease, type C2	1152	2	0	1	1	0	hsa-miR-125b-2-3p	-0.25	-0.39
AF131215.5	ENST00000400102.3		5	1	0	0	1	2	hsa-miR-125b-2-3p	-0.25	-0.25
TCL1A	ENST00000402399.1	T-cell leukemia/lymphoma 1A	5	1	1	0	0	0	hsa-miR-125b-2-3p	-0.25	-0.25
C8orf74	ENST00000304519.5	chromosome 8 open reading frame 74	5	1	0	0	1	0	hsa-miR-125b-2-3p	-0.25	-0.25
LLPH	ENST00000266604.2	LLP homolog, long-term synaptic facilitation (Aplysia)	88	1	0	1	0	1	hsa-miR-125b-2-3p	-0.24	-0.24
ZNF275	ENST00000370251.3	zinc finger protein 275	465	1	1	0	0	1	hsa-miR-125b-2-3p	-0.24	-0.25
DNAJC8	ENST00000263697.4	DnaJ (Hsp40) homolog, subfamily C, member 8	584	1	1	0	0	1	hsa-miR-125b-2-3p	-0.24	-0.25
SSR3	ENST00000476217.1	signal sequence receptor, gamma (translocon-associated protein gamma)	6034	2	0	1	1	1	hsa-miR-125b-2-3p	-0.24	-0.35
TRAPPC2	ENST00000453655.2	trafficking protein particle complex 2	589	2	0	1	1	1	hsa-miR-125b-2-3p	-0.24	-0.25
S1PR5	ENST00000333430.4	sphingosine-1-phosphate receptor 5	34	1	1	0	0	3	hsa-miR-125b-2-3p	-0.24	-0.27
ASPSCR1	ENST00000306739.4	alveolar soft part sarcoma chromosome region, candidate 1	191	1	0	1	0	0	hsa-miR-125b-2-3p	-0.24	-0.24
ARF6	ENST00000298316.5	ADP-ribosylation factor 6	31	1	1	0	0	0	hsa-miR-125b-2-3p	-0.24	-0.29
RPL22	ENST00000234875.4	ribosomal protein L22	1455	1	0	1	0	1	hsa-miR-125b-2-3p	-0.24	-0.24
CEP57	ENST00000325542.5	centrosomal protein 57kDa	289	3	0	3	0	1	hsa-miR-125b-2-3p	-0.24	-0.38
LSM14B	ENST00000253001.4	LSM14B, SCD6 homolog B (S. cerevisiae)	700	2	0	2	0	0	hsa-miR-125b-2-3p	-0.24	-0.28
SCRG1	ENST00000296506.3	stimulator of chondrogenesis 1	5	2	0	2	0	0	hsa-miR-125b-2-3p	-0.24	-0.24
ITGAV	ENST00000261023.3	integrin, alpha V	2407	2	1	1	0	0	hsa-miR-125b-2-3p	-0.24	-0.25
BIRC2	ENST00000227758.2	baculoviral IAP repeat containing 2	36	1	0	1	0	0	hsa-miR-125b-2-3p	-0.24	-0.24
DIEXF	ENST00000491415.2	digestive organ expansion factor homolog (zebrafish)	493	2	1	0	1	0	hsa-miR-125b-2-3p	-0.24	-0.25
EDNRA	ENST00000339690.5	endothelin receptor type A	35	1	1	0	0	0	hsa-miR-125b-2-3p	-0.24	-0.24
C1orf180	ENST00000370624.1	chromosome 1 open reading frame 180	5	1	1	0	0	1	hsa-miR-125b-2-3p	-0.24	-0.24
CCDC85A	ENST00000407595.2	coiled-coil domain containing 85A	46	1	0	1	0	0	hsa-miR-125b-2-3p	-0.24	-0.24
KDM4D	ENST00000335080.5	lysine (K)-specific demethylase 4D	49	1	1	0	0	0	hsa-miR-125b-2-3p	-0.24	-0.24
MAL2	ENST00000276681.6	mal, T-cell differentiation protein 2 (gene/pseudogene)	2056	1	1	0	0	0	hsa-miR-125b-2-3p	-0.24	-0.27
FAM114A2	ENST00000351797.4	family with sequence similarity 114, member A2	385	1	1	0	0	1	hsa-miR-125b-2-3p	-0.24	-0.27
MPI	ENST00000566377.1	mannose phosphate isomerase	1018	1	0	1	0	0	hsa-miR-125b-2-3p	-0.24	-0.24
PIK3R2	ENST00000222254.8	phosphoinositide-3-kinase, regulatory subunit 2 (beta)	1484	1	1	0	0	0	hsa-miR-125b-2-3p	-0.24	-0.24
FAM135A	ENST00000418814.2	family with sequence similarity 135, member A	611	1	1	0	0	0	hsa-miR-125b-2-3p	-0.24	-0.27
PDXP	ENST00000215904.6	pyridoxal (pyridoxine, vitamin B6) phosphatase	58	1	1	0	0	0	hsa-miR-125b-2-3p	-0.24	-0.24
TMLHE	ENST00000334398.3	trimethyllysine hydroxylase, epsilon	5	1	1	0	0	0	hsa-miR-125b-2-3p	-0.24	-0.24
HTR4	ENST00000377888.3	5-hydroxytryptamine (serotonin) receptor 4, G protein-coupled	5	1	1	0	0	1	hsa-miR-125b-2-3p	-0.24	-0.24
GLYR1	ENST00000436648.5	glyoxylate reductase 1 homolog (Arabidopsis)	31	1	1	0	0	0	hsa-miR-125b-2-3p	-0.24	-0.24
EIF2AK3	ENST00000419748.1	eukaryotic translation initiation factor 2-alpha kinase 3	120	1	1	0	0	0	hsa-miR-125b-2-3p	-0.24	-0.24
ID3	ENST00000374561.5	inhibitor of DNA binding 3, dominant negative helix-loop-helix protein	1295	2	0	2	0	0	hsa-miR-125b-2-3p	-0.24	-0.49
HECTD2	ENST00000371667.1	HECT domain containing E3 ubiquitin protein ligase 2	1514	2	0	2	0	0	hsa-miR-125b-2-3p	-0.24	-0.24
ELOVL2	ENST00000354666.3	ELOVL fatty acid elongase 2	99	1	1	0	0	1	hsa-miR-125b-2-3p	-0.23	-0.26
MRPS27	ENST00000261413.5	mitochondrial ribosomal protein S27	1137	1	1	0	0	1	hsa-miR-125b-2-3p	-0.23	-0.23
POLE3	ENST00000374169.3	polymerase (DNA directed), epsilon 3, accessory subunit	243	1	1	0	0	0	hsa-miR-125b-2-3p	-0.23	-0.23
NPM1	ENST00000393820.2	nucleophosmin (nucleolar phosphoprotein B23, numatrin)	101	1	0	1	0	0	hsa-miR-125b-2-3p	-0.23	-0.23
OTUD1	ENST00000376495.3	OTU domain containing 1	710	1	0	1	0	0	hsa-miR-125b-2-3p	-0.23	-0.23
C14orf1	ENST00000256319.6	chromosome 14 open reading frame 1	4423	1	0	1	0	0	hsa-miR-125b-2-3p	-0.23	-0.23
FAM57A	ENST00000308278.8	family with sequence similarity 57, member A	978	2	1	0	1	1	hsa-miR-125b-2-3p	-0.23	-0.31
MAOB	ENST00000538942.1	monoamine oxidase B	32	1	1	0	0	0	hsa-miR-125b-2-3p	-0.23	-0.23
MMGT1	ENST00000305963.2	membrane magnesium transporter 1	113	1	0	1	0	1	hsa-miR-125b-2-3p	-0.23	-0.24
ZFAND5	ENST00000237937.3	zinc finger, AN1-type domain 5	2522	3	0	2	1	0	hsa-miR-125b-2-3p	-0.23	-0.47
PUS10	ENST00000398658.2	pseudouridylate synthase 10	72	1	0	1	0	0	hsa-miR-125b-2-3p	-0.23	-0.23
TMEM200A	ENST00000296978.3	transmembrane protein 200A	1609	1	1	0	0	1	hsa-miR-125b-2-3p	-0.23	-0.23
STARD4	ENST00000512160.1	StAR-related lipid transfer (START) domain containing 4	767	3	0	2	1	0	hsa-miR-125b-2-3p	-0.23	-0.38
ADH7	ENST00000437033.2	alcohol dehydrogenase 7 (class IV), mu or sigma polypeptide	5	2	0	0	2	0	hsa-miR-125b-2-3p	-0.23	-0.23
SNRPN	ENST00000390687.4	small nuclear ribonucleoprotein polypeptide N	114	1	0	0	1	0	hsa-miR-125b-2-3p	-0.23	-0.23
KCNJ15	ENST00000328656.4	potassium inwardly-rectifying channel, subfamily J, member 15	5	1	1	0	0	1	hsa-miR-125b-2-3p	-0.23	-0.23
PRCC	ENST00000271526.4	papillary renal cell carcinoma (translocation-associated)	8562	1	0	1	0	0	hsa-miR-125b-2-3p	-0.23	-0.23
ANKRD40	ENST00000285243.6	ankyrin repeat domain 40	409	1	1	0	0	1	hsa-miR-125b-2-3p	-0.23	-0.25
STK25	ENST00000316586.4	serine/threonine kinase 25	699	1	0	1	0	3	hsa-miR-125b-2-3p	-0.23	-0.26
VMA21	ENST00000330374.6	VMA21 vacuolar H+-ATPase homolog (S. cerevisiae)	2162	1	1	0	0	1	hsa-miR-125b-2-3p	-0.23	-0.23
KRTAP22-2	ENST00000382830.2	keratin associated protein 22-2	5	1	0	0	1	0	hsa-miR-125b-2-3p	-0.23	-0.23
CBX3	ENST00000409747.1	chromobox homolog 3	889	1	0	1	0	0	hsa-miR-125b-2-3p	-0.23	-0.23
POLR3K	ENST00000293860.5	polymerase (RNA) III (DNA directed) polypeptide K, 12.3 kDa	477	1	0	1	0	0	hsa-miR-125b-2-3p	-0.23	-0.38
FAM169A	ENST00000380515.3	family with sequence similarity 169, member A	90	1	1	0	0	1	hsa-miR-125b-2-3p	-0.23	-0.27
PLEKHF2	ENST00000315367.3	pleckstrin homology domain containing, family F (with FYVE domain) member 2	286	1	1	0	0	0	hsa-miR-125b-2-3p	-0.23	-0.28
TSC22D3	ENST00000372390.4	TSC22 domain family, member 3	154	1	0	1	0	0	hsa-miR-125b-2-3p	-0.23	-0.23
BX255923.1	ENST00000354995.3	HDCMB45P; Uncharacterized protein	5	1	0	1	0	0	hsa-miR-125b-2-3p	-0.23	-0.23
FOXF2	ENST00000259806.1	forkhead box F2	2955	1	0	1	0	0	hsa-miR-125b-2-3p	-0.23	-0.23
SPINK2	ENST00000248701.4	serine peptidase inhibitor, Kazal type 2 (acrosin-trypsin inhibitor)	14	1	0	1	0	0	hsa-miR-125b-2-3p	-0.23	-0.23
B4GALT2	ENST00000434555.2	UDP-Gal:betaGlcNAc beta 1,4- galactosyltransferase, polypeptide 2	440	1	0	1	0	1	hsa-miR-125b-2-3p	-0.23	-0.23
C1QTNF3	ENST00000382065.3	C1q and tumor necrosis factor related protein 3	70	1	0	1	0	1	hsa-miR-125b-2-3p	-0.23	-0.28
ASPH	ENST00000356457.5	aspartate beta-hydroxylase	3013	2	0	1	1	0	hsa-miR-125b-2-3p	-0.23	-0.23
MXI1	ENST00000332674.5	MAX interactor 1, dimerization protein	278	2	0	2	0	2	hsa-miR-125b-2-3p	-0.23	-0.38
IQCK	ENST00000320394.6	IQ motif containing K	42	2	0	1	1	1	hsa-miR-125b-2-3p	-0.23	-0.23
CHP1	ENST00000334660.5	calcineurin-like EF-hand protein 1	2051	1	0	1	0	0	hsa-miR-125b-2-3p	-0.22	-0.23
TSPAN13	ENST00000262067.4	tetraspanin 13	491	1	0	1	0	0	hsa-miR-125b-2-3p	-0.22	-0.23
SEL1L	ENST00000336735.4	sel-1 suppressor of lin-12-like (C. elegans)	1271	4	1	2	1	1	hsa-miR-125b-2-3p	-0.22	-0.28
DEFB134	ENST00000526438.1	defensin, beta 134	5	1	0	0	1	1	hsa-miR-125b-2-3p	-0.22	-0.22
SLC10A2	ENST00000245312.3	solute carrier family 10 (sodium/bile acid cotransporter), member 2	5	1	1	0	0	0	hsa-miR-125b-2-3p	-0.22	-0.22
SUPT3H	ENST00000371460.1	suppressor of Ty 3 homolog (S. cerevisiae)	175	1	0	0	1	0	hsa-miR-125b-2-3p	-0.22	-0.22
SREK1	ENST00000334121.6	splicing regulatory glutamine/lysine-rich protein 1	316	3	1	1	1	2	hsa-miR-125b-2-3p	-0.22	-0.26
GRID1	ENST00000327946.7	glutamate receptor, ionotropic, delta 1	45	1	1	0	0	0	hsa-miR-125b-2-3p	-0.22	-0.38
MANEA	ENST00000358812.4	mannosidase, endo-alpha	41	1	0	1	0	1	hsa-miR-125b-2-3p	-0.22	-0.22
PPP1R14C	ENST00000361131.4	protein phosphatase 1, regulatory (inhibitor) subunit 14C	173	1	0	1	0	1	hsa-miR-125b-2-3p	-0.22	-0.22
TMED2	ENST00000262225.3	transmembrane emp24 domain trafficking protein 2	3025	1	0	1	0	0	hsa-miR-125b-2-3p	-0.22	-0.22
USP15	ENST00000353364.3	ubiquitin specific peptidase 15	286	2	0	2	0	1	hsa-miR-125b-2-3p	-0.22	-0.27
ZIC3	ENST00000287538.5	Zic family member 3	9	1	1	0	0	0	hsa-miR-125b-2-3p	-0.22	-0.22
CYB5R4	ENST00000369681.5	cytochrome b5 reductase 4	329	2	0	1	1	3	hsa-miR-125b-2-3p	-0.22	-0.23
TMX1	ENST00000457354.2	thioredoxin-related transmembrane protein 1	3176	1	1	0	0	0	hsa-miR-125b-2-3p	-0.22	-0.24
CDKL1	ENST00000395834.1	cyclin-dependent kinase-like 1 (CDC2-related kinase)	90	1	1	0	0	0	hsa-miR-125b-2-3p	-0.22	-0.23
PABPC1	ENST00000318607.5	poly(A) binding protein, cytoplasmic 1	95	3	0	2	1	0	hsa-miR-125b-2-3p	-0.22	-0.29
MBOAT1	ENST00000541730.1	membrane bound O-acyltransferase domain containing 1	98	1	1	0	0	0	hsa-miR-125b-2-3p	-0.22	-0.22
DCBLD2	ENST00000326840.6	discoidin, CUB and LCCL domain containing 2	798	1	1	0	0	2	hsa-miR-125b-2-3p	-0.22	-0.28
HSP90AB1	ENST00000371646.5	heat shock protein 90kDa alpha (cytosolic), class B member 1	333	2	0	1	1	1	hsa-miR-125b-2-3p	-0.22	-0.33
PITPNB	ENST00000335272.5	phosphatidylinositol transfer protein, beta	80	3	0	2	1	2	hsa-miR-125b-2-3p	-0.22	-0.32
GPR171	ENST00000309180.5	G protein-coupled receptor 171	5	1	0	1	0	0	hsa-miR-125b-2-3p	-0.22	-0.22
RFK	ENST00000376736.1	riboflavin kinase	797	1	0	1	0	0	hsa-miR-125b-2-3p	-0.22	-0.22
FXYD6	ENST00000540359.1	FXYD domain containing ion transport regulator 6	42	1	0	1	0	0	hsa-miR-125b-2-3p	-0.22	-0.22
C1GALT1	ENST00000223122.3	core 1 synthase, glycoprotein-N-acetylgalactosamine 3-beta-galactosyltransferase, 1	44	1	0	1	0	0	hsa-miR-125b-2-3p	-0.22	-0.22
MAD2L1	ENST00000296509.6	MAD2 mitotic arrest deficient-like 1 (yeast)	3013	2	1	1	0	1	hsa-miR-125b-2-3p	-0.22	-0.36
C11orf88	ENST00000529167.1	chromosome 11 open reading frame 88	5	1	0	1	0	0	hsa-miR-125b-2-3p	-0.21	-0.21
TTC23	ENST00000394129.2	tetratricopeptide repeat domain 23	109	1	0	0	1	1	hsa-miR-125b-2-3p	-0.21	-0.21
FAM104A	ENST00000581110.1	family with sequence similarity 104, member A	2724	1	0	1	0	0	hsa-miR-125b-2-3p	-0.21	-0.22
RAD9B	ENST00000409425.1	RAD9 homolog B (S. pombe)	10	1	1	0	0	1	hsa-miR-125b-2-3p	-0.21	-0.21
VEGFC	ENST00000280193.2	vascular endothelial growth factor C	267	1	0	0	1	1	hsa-miR-125b-2-3p	-0.21	-0.21
PDGFC	ENST00000502773.1	platelet derived growth factor C	238	1	0	1	0	0	hsa-miR-125b-2-3p	-0.21	-0.21
MRPS12	ENST00000407800.2	mitochondrial ribosomal protein S12	3034	1	0	0	1	1	hsa-miR-125b-2-3p	-0.21	-0.23
HSPA6	ENST00000309758.4	heat shock 70kDa protein 6 (HSP70B')	27	2	0	2	0	0	hsa-miR-125b-2-3p	-0.21	-0.23
TMEM47	ENST00000275954.3	transmembrane protein 47	129	2	0	2	0	0	hsa-miR-125b-2-3p	-0.21	-0.24
IRF2	ENST00000393593.3	interferon regulatory factor 2	420	2	0	0	2	1	hsa-miR-125b-2-3p	-0.21	-0.21
POLR1D	ENST00000399697.3	polymerase (RNA) I polypeptide D, 16kDa	2372	1	1	0	0	0	hsa-miR-125b-2-3p	-0.21	-0.32
PTMA	ENST00000409115.3	prothymosin, alpha	312	1	0	1	0	0	hsa-miR-125b-2-3p	-0.21	-0.21
BMPR1A	ENST00000372037.3	bone morphogenetic protein receptor, type IA	125	2	1	0	1	0	hsa-miR-125b-2-3p	-0.21	-0.22
SPRED2	ENST00000356388.4	sprouty-related, EVH1 domain containing 2	53	1	1	0	0	0	hsa-miR-125b-2-3p	-0.21	-0.23
LEFTY1	ENST00000272134.5	left-right determination factor 1	15	1	0	1	0	0	hsa-miR-125b-2-3p	-0.21	-0.21
CNOT1	ENST00000317147.5	CCR4-NOT transcription complex, subunit 1	294	1	0	1	0	0	hsa-miR-125b-2-3p	-0.21	-0.21
FAM120AOS	ENST00000423591.1	family with sequence similarity 120A opposite strand	258	2	0	2	0	0	hsa-miR-125b-2-3p	-0.21	-0.22
RNF6	ENST00000346166.3	ring finger protein (C3H2C3 type) 6	47	1	0	1	0	0	hsa-miR-125b-2-3p	-0.21	-0.21
TMEM140	ENST00000275767.3	transmembrane protein 140	858	1	0	1	0	0	hsa-miR-125b-2-3p	-0.21	-0.21
C11orf57	ENST00000532163.1	chromosome 11 open reading frame 57	207	1	0	1	0	2	hsa-miR-125b-2-3p	-0.21	-0.24
KIAA0895	ENST00000297063.6	KIAA0895	1104	1	0	1	0	1	hsa-miR-125b-2-3p	-0.21	-0.21
GAGE1	ENST00000381700.6	G antigen 1	5	1	0	0	1	0	hsa-miR-125b-2-3p	-0.21	-0.21
DAZAP2	ENST00000412716.3	DAZ associated protein 2	4265	1	0	1	0	0	hsa-miR-125b-2-3p	-0.21	-0.23
CRKL	ENST00000354336.3	v-crk avian sarcoma virus CT10 oncogene homolog-like	2142	4	0	3	1	2	hsa-miR-125b-2-3p	-0.21	-0.21
CLCN1	ENST00000343257.2	chloride channel, voltage-sensitive 1	5	1	0	1	0	0	hsa-miR-125b-2-3p	-0.21	-0.21
HAT1	ENST00000392584.1	histone acetyltransferase 1	3017	1	0	0	1	1	hsa-miR-125b-2-3p	-0.21	-0.24
B3GALNT2	ENST00000366600.3	beta-1,3-N-acetylgalactosaminyltransferase 2	106	1	1	0	0	0	hsa-miR-125b-2-3p	-0.21	-0.3
MPHOSPH9	ENST00000302349.5	M-phase phosphoprotein 9	180	1	0	1	0	0	hsa-miR-125b-2-3p	-0.21	-0.21
ZNF225	ENST00000592780.1	zinc finger protein 225	100	1	1	0	0	0	hsa-miR-125b-2-3p	-0.21	-0.28
PATE1	ENST00000305738.5	prostate and testis expressed 1	5	1	0	1	0	1	hsa-miR-125b-2-3p	-0.2	-0.2
METTL15	ENST00000342303.5	methyltransferase like 15	17	1	1	0	0	0	hsa-miR-125b-2-3p	-0.2	-0.2
SBF2	ENST00000256190.8	SET binding factor 2	65	1	1	0	0	1	hsa-miR-125b-2-3p	-0.2	-0.2
CRY1	ENST00000008527.5	cryptochrome 1 (photolyase-like)	336	1	0	1	0	0	hsa-miR-125b-2-3p	-0.2	-0.2
GABRA6	ENST00000523217.1	gamma-aminobutyric acid (GABA) A receptor, alpha 6	5	1	0	1	0	1	hsa-miR-125b-2-3p	-0.2	-0.2
DCP1A	ENST00000607628.1	decapping mRNA 1A	87	1	1	0	0	0	hsa-miR-125b-2-3p	-0.2	-0.23
ADSSL1	ENST00000330877.2	adenylosuccinate synthase like 1	116	1	0	1	0	1	hsa-miR-125b-2-3p	-0.2	-0.2
FES	ENST00000328850.3	feline sarcoma oncogene	42	1	0	1	0	0	hsa-miR-125b-2-3p	-0.2	-0.2
PLK2	ENST00000274289.3	polo-like kinase 2	689	1	0	1	0	0	hsa-miR-125b-2-3p	-0.2	-0.2
CRYAB	ENST00000526180.1	crystallin, alpha B	39	1	0	0	1	1	hsa-miR-125b-2-3p	-0.2	-0.29
EGR1	ENST00000239938.4	early growth response 1	1956	1	0	1	0	0	hsa-miR-125b-2-3p	-0.2	-0.21
ABCG1	ENST00000398457.2	ATP-binding cassette, sub-family G (WHITE), member 1	64	1	1	0	0	0	hsa-miR-125b-2-3p	-0.2	-0.2
FRS2	ENST00000550389.1	fibroblast growth factor receptor substrate 2	176	2	0	2	0	1	hsa-miR-125b-2-3p	-0.2	-0.28
PGAM5	ENST00000498926.2	phosphoglycerate mutase family member 5	2219	1	1	0	0	0	hsa-miR-125b-2-3p	-0.2	-0.2
SNX3	ENST00000230085.8	sorting nexin 3	1843	1	0	1	0	0	hsa-miR-125b-2-3p	-0.2	-0.2
NEU3	ENST00000532963.1	sialidase 3 (membrane sialidase)	243	2	1	0	1	1	hsa-miR-125b-2-3p	-0.2	-0.2
USP45	ENST00000392738.2	ubiquitin specific peptidase 45	491	1	1	0	0	0	hsa-miR-125b-2-3p	-0.2	-0.21
EIF3A	ENST00000369144.3	eukaryotic translation initiation factor 3, subunit A	638	1	0	1	0	0	hsa-miR-125b-2-3p	-0.2	-0.2
NPAT	ENST00000278612.8	nuclear protein, ataxia-telangiectasia locus	163	1	1	0	0	1	hsa-miR-125b-2-3p	-0.2	-0.22
EPHA3	ENST00000494014.1	EPH receptor A3	100	1	1	0	0	0	hsa-miR-125b-2-3p	-0.2	-0.21
NDST4	ENST00000264363.2	N-deacetylase/N-sulfotransferase (heparan glucosaminyl) 4	12	1	1	0	0	0	hsa-miR-125b-2-3p	-0.2	-0.37
MRPL12	ENST00000333676.3	mitochondrial ribosomal protein L12	2476	2	0	1	1	1	hsa-miR-125b-2-3p	-0.2	-0.21
GDE1	ENST00000353258.3	glycerophosphodiester phosphodiesterase 1	2741	2	0	1	1	1	hsa-miR-125b-2-3p	-0.2	-0.21
CD2AP	ENST00000359314.5	CD2-associated protein	145	1	0	1	0	2	hsa-miR-125b-2-3p	-0.2	-0.2
AWAT2	ENST00000276101.3	acyl-CoA wax alcohol acyltransferase 2	5	1	0	1	0	1	hsa-miR-125b-2-3p	-0.2	-0.2
COLGALT2	ENST00000367521.1	collagen beta(1-O)galactosyltransferase 2	70	1	0	1	0	1	hsa-miR-125b-2-3p	-0.2	-0.2
C12orf4	ENST00000261250.3	chromosome 12 open reading frame 4	37	1	0	1	0	0	hsa-miR-125b-2-3p	-0.2	-0.2
BAZ1B	ENST00000339594.4	bromodomain adjacent to zinc finger domain, 1B	40	1	0	1	0	0	hsa-miR-125b-2-3p	-0.2	-0.2
ALG10B	ENST00000308742.4	ALG10B, alpha-1,2-glucosyltransferase	471	2	0	2	0	1	hsa-miR-125b-2-3p	-0.2	-0.21
GTPBP3	ENST00000324894.8	GTP binding protein 3 (mitochondrial)	1451	1	0	1	0	1	hsa-miR-125b-2-3p	-0.2	-0.2
RNF182	ENST00000488300.1	ring finger protein 182	1122	1	0	1	0	0	hsa-miR-125b-2-3p	-0.2	-0.2
GCM1	ENST00000259803.7	glial cells missing homolog 1 (Drosophila)	5	1	1	0	0	1	hsa-miR-125b-2-3p	-0.2	-0.2
BARD1	ENST00000260947.4	BRCA1 associated RING domain 1	162	1	1	0	0	0	hsa-miR-125b-2-3p	-0.2	-0.2
LIN28B	ENST00000345080.4	lin-28 homolog B (C. elegans)	118	2	2	0	0	0	hsa-miR-125b-2-3p	-0.2	-0.2
SORD	ENST00000267814.9	sorbitol dehydrogenase	5	2	1	1	0	2	hsa-miR-125b-2-3p	-0.2	-0.2
C1QL2	ENST00000272520.3	complement component 1, q subcomponent-like 2	5	1	0	1	0	0	hsa-miR-125b-2-3p	-0.2	-0.2
CALU	ENST00000535011.2	calumenin	3079	1	0	1	0	2	hsa-miR-125b-2-3p	-0.2	-0.2
ASF1B	ENST00000263382.3	anti-silencing function 1B histone chaperone	300	1	0	1	0	0	hsa-miR-125b-2-3p	-0.2	-0.2
ZKSCAN7	ENST00000341840.3	zinc finger with KRAB and SCAN domains 7	29	1	0	1	0	1	hsa-miR-125b-2-3p	-0.2	-0.2
GCSAML	ENST00000366488.4	germinal center-associated, signaling and motility-like	5	1	0	1	0	1	hsa-miR-125b-2-3p	-0.2	-0.2
CLYBL	ENST00000376355.3	citrate lyase beta like	108	1	0	1	0	1	hsa-miR-125b-2-3p	-0.2	-0.2
SMIM13	ENST00000416247.2	small integral membrane protein 13	199	1	1	0	0	0	hsa-miR-125b-2-3p	-0.19	-0.49
NPTN	ENST00000345330.4	neuroplastin	2918	1	0	1	0	0	hsa-miR-125b-2-3p	-0.19	-0.2
AKAP7	ENST00000431975.2	A kinase (PRKA) anchor protein 7	21	1	0	1	0	0	hsa-miR-125b-2-3p	-0.19	-0.19
TECTB	ENST00000369422.3	tectorin beta	5	2	0	1	1	0	hsa-miR-125b-2-3p	-0.19	-0.19
DACT1	ENST00000395153.3	dishevelled-binding antagonist of beta-catenin 1	248	1	0	1	0	0	hsa-miR-125b-2-3p	-0.19	-0.19
TMCO5A	ENST00000319669.4	transmembrane and coiled-coil domains 5A	5	1	0	1	0	0	hsa-miR-125b-2-3p	-0.19	-0.19
PCMTD2	ENST00000308824.6	protein-L-isoaspartate (D-aspartate) O-methyltransferase domain containing 2	476	2	1	1	0	2	hsa-miR-125b-2-3p	-0.19	-0.21
PADI4	ENST00000375448.4	peptidyl arginine deiminase, type IV	5	1	0	0	1	0	hsa-miR-125b-2-3p	-0.19	-0.19
C12orf68	ENST00000316554.3	chromosome 12 open reading frame 68	5	1	0	1	0	3	hsa-miR-125b-2-3p	-0.19	-0.19
C1orf63	ENST00000243189.7	chromosome 1 open reading frame 63	914	1	0	1	0	0	hsa-miR-125b-2-3p	-0.19	-0.19
JKAMP	ENST00000261247.9	JNK1/MAPK8-associated membrane protein	102	1	0	1	0	0	hsa-miR-125b-2-3p	-0.19	-0.19
ATP6V0E2	ENST00000425642.2	ATPase, H+ transporting V0 subunit e2	85	1	0	1	0	0	hsa-miR-125b-2-3p	-0.19	-0.2
CEP44	ENST00000296519.4	centrosomal protein 44kDa	376	1	0	1	0	5	hsa-miR-125b-2-3p	-0.19	-0.19
CERS3	ENST00000284382.4	ceramide synthase 3	5	1	0	1	0	0	hsa-miR-125b-2-3p	-0.19	-0.19
AP000708.1	ENST00000527818.1		5	2	0	0	2	0	hsa-miR-125b-2-3p	-0.19	-0.19
POP1	ENST00000401707.2	processing of precursor 1, ribonuclease P/MRP subunit (S. cerevisiae)	499	1	1	0	0	0	hsa-miR-125b-2-3p	-0.19	-0.21
DSCR4	ENST00000398948.1	Down syndrome critical region gene 4	5	1	0	0	1	0	hsa-miR-125b-2-3p	-0.19	-0.19
WEE1	ENST00000299613.6	WEE1 homolog (S. pombe)	331	3	0	1	2	0	hsa-miR-125b-2-3p	-0.19	-0.42
CPEB4	ENST00000265085.5	cytoplasmic polyadenylation element binding protein 4	472	1	1	0	0	2	hsa-miR-125b-2-3p	-0.19	-0.19
TNNI3K	ENST00000370891.2	TNNI3 interacting kinase	5	1	0	1	0	0	hsa-miR-125b-2-3p	-0.19	-0.19
LIPI	ENST00000344577.2	lipase, member I	5	1	0	0	1	0	hsa-miR-125b-2-3p	-0.19	-0.19
ADAMDEC1	ENST00000256412.4	ADAM-like, decysin 1	5	1	0	0	1	0	hsa-miR-125b-2-3p	-0.19	-0.19
MMRN2	ENST00000372027.5	multimerin 2	10	3	0	1	2	0	hsa-miR-125b-2-3p	-0.19	-0.19
RRM2	ENST00000360566.2	ribonucleotide reductase M2	3907	1	0	1	0	2	hsa-miR-125b-2-3p	-0.19	-0.19
RAB24	ENST00000393611.2	RAB24, member RAS oncogene family	908	1	0	1	0	0	hsa-miR-125b-2-3p	-0.19	-0.19
FICD	ENST00000361549.2	FIC domain containing	54	1	1	0	0	1	hsa-miR-125b-2-3p	-0.19	-0.21
EDAR	ENST00000409271.1	ectodysplasin A receptor	7	3	1	1	1	0	hsa-miR-125b-2-3p	-0.19	-0.19
SLC22A10	ENST00000544661.1	solute carrier family 22, member 10	5	1	0	1	0	0	hsa-miR-125b-2-3p	-0.19	-0.19
UQCRFS1	ENST00000304863.4	ubiquinol-cytochrome c reductase, Rieske iron-sulfur polypeptide 1	59	1	1	0	0	0	hsa-miR-125b-2-3p	-0.19	-0.28
FPGT-TNNI3K	ENST00000557284.2	FPGT-TNNI3K readthrough	0	1	0	1	0	0	hsa-miR-125b-2-3p	-0.19	-0.19
KLF4	ENST00000374672.4	Kruppel-like factor 4 (gut)	22	1	0	0	1	0	hsa-miR-125b-2-3p	-0.19	-0.19
PRKAR1A	ENST00000589228.1	protein kinase, cAMP-dependent, regulatory, type I, alpha	1257	1	0	1	0	0	hsa-miR-125b-2-3p	-0.19	-0.2
RBPMS	ENST00000320203.4	RNA binding protein with multiple splicing	472	1	1	0	0	1	hsa-miR-125b-2-3p	-0.19	-0.21
ADAMTS3	ENST00000286657.4	ADAM metallopeptidase with thrombospondin type 1 motif, 3	5	2	0	2	0	0	hsa-miR-125b-2-3p	-0.19	-0.19
MOAP1	ENST00000298894.4	modulator of apoptosis 1	79	2	0	0	2	1	hsa-miR-125b-2-3p	-0.19	-0.19
RAB18	ENST00000356940.6	RAB18, member RAS oncogene family	1410	1	1	0	0	1	hsa-miR-125b-2-3p	-0.19	-0.38
MATN2	ENST00000254898.5	matrilin 2	371	1	0	1	0	0	hsa-miR-125b-2-3p	-0.19	-0.2
ZIC2	ENST00000376335.3	Zic family member 2	1173	3	0	0	3	0	hsa-miR-125b-2-3p	-0.19	-0.19
TRAF5	ENST00000261464.5	TNF receptor-associated factor 5	250	1	1	0	0	0	hsa-miR-125b-2-3p	-0.19	-0.22
C14orf159	ENST00000256324.10	chromosome 14 open reading frame 159	5	1	1	0	0	0	hsa-miR-125b-2-3p	-0.18	-0.18
ALKBH8	ENST00000428149.2	alkB, alkylation repair homolog 8 (E. coli)	23	1	0	1	0	0	hsa-miR-125b-2-3p	-0.18	-0.18
ZKSCAN2	ENST00000328086.7	zinc finger with KRAB and SCAN domains 2	81	1	1	0	0	1	hsa-miR-125b-2-3p	-0.18	-0.19
UBXN2A	ENST00000309033.4	UBX domain protein 2A	45	2	1	1	0	0	hsa-miR-125b-2-3p	-0.18	-0.25
TRIM36	ENST00000282369.3	tripartite motif containing 36	85	1	0	1	0	2	hsa-miR-125b-2-3p	-0.18	-0.22
ZNF200	ENST00000396868.3	zinc finger protein 200	269	1	0	1	0	0	hsa-miR-125b-2-3p	-0.18	-0.18
PPARGC1B	ENST00000309241.5	peroxisome proliferator-activated receptor gamma, coactivator 1 beta	12	2	2	0	0	2	hsa-miR-125b-2-3p	-0.18	-0.19
DENND1B	ENST00000235453.4	DENN/MADD domain containing 1B	6	1	0	1	0	0	hsa-miR-125b-2-3p	-0.18	-0.18
MSR1	ENST00000350896.3	macrophage scavenger receptor 1	5	1	0	1	0	0	hsa-miR-125b-2-3p	-0.18	-0.18
NEUROG2	ENST00000313341.3	neurogenin 2	5	1	0	0	1	0	hsa-miR-125b-2-3p	-0.18	-0.18
CXCL16	ENST00000293778.6	chemokine (C-X-C motif) ligand 16	385	1	0	0	1	0	hsa-miR-125b-2-3p	-0.18	-0.18
CLU	ENST00000316403.10	clusterin	219339	1	0	0	1	1	hsa-miR-125b-2-3p	-0.18	-0.18
MED6	ENST00000440435.2	mediator complex subunit 6	776	1	0	0	1	0	hsa-miR-125b-2-3p	-0.18	-0.18
HNRNPU	ENST00000444376.2	heterogeneous nuclear ribonucleoprotein U (scaffold attachment factor A)	5343	1	1	0	0	0	hsa-miR-125b-2-3p	-0.18	-0.29
NEK3	ENST00000339406.3	NIMA-related kinase 3	66	1	0	1	0	0	hsa-miR-125b-2-3p	-0.18	-0.18
LHFPL2	ENST00000515007.2	lipoma HMGIC fusion partner-like 2	16	3	0	1	2	0	hsa-miR-125b-2-3p	-0.18	-0.19
SSR1	ENST00000244763.4	signal sequence receptor, alpha	12917	2	0	2	0	4	hsa-miR-125b-2-3p	-0.18	-0.31
SMS	ENST00000404933.2	spermine synthase	14	1	1	0	0	1	hsa-miR-125b-2-3p	-0.18	-0.31
TMEM235	ENST00000586400.1	transmembrane protein 235	5	1	0	1	0	0	hsa-miR-125b-2-3p	-0.18	-0.18
FLRT3	ENST00000378053.3	fibronectin leucine rich transmembrane protein 3	11	1	0	1	0	0	hsa-miR-125b-2-3p	-0.18	-0.18
ACVR1	ENST00000263640.3	activin A receptor, type I	1523	1	0	1	0	0	hsa-miR-125b-2-3p	-0.18	-0.18
DPY19L4	ENST00000414645.2	dpy-19-like 4 (C. elegans)	362	2	1	1	0	0	hsa-miR-125b-2-3p	-0.18	-0.21
LCE5A	ENST00000334269.2	late cornified envelope 5A	5	1	0	0	1	0	hsa-miR-125b-2-3p	-0.18	-0.18
RP11-80A15.1	ENST00000555109.1	Uncharacterized protein	5	1	0	0	1	0	hsa-miR-125b-2-3p	-0.18	-0.18
LYZL4	ENST00000287748.3	lysozyme-like 4	5	1	0	0	1	0	hsa-miR-125b-2-3p	-0.18	-0.18
HLA-B	ENST00000412585.2	major histocompatibility complex, class I, B	344	1	0	0	1	1	hsa-miR-125b-2-3p	-0.18	-0.18
DEPDC1	ENST00000456315.2	DEP domain containing 1	1068	1	0	1	0	0	hsa-miR-125b-2-3p	-0.18	-0.18
MED13L	ENST00000281928.3	mediator complex subunit 13-like	73	1	1	0	0	2	hsa-miR-125b-2-3p	-0.18	-0.25
ATP6V1C2	ENST00000381661.3	ATPase, H+ transporting, lysosomal 42kDa, V1 subunit C2	8	1	1	0	0	0	hsa-miR-125b-2-3p	-0.18	-0.3
YWHAQ	ENST00000381844.4	tyrosine 3-monooxygenase/tryptophan 5-monooxygenase activation protein, theta polypeptide	473	1	0	0	1	1	hsa-miR-125b-2-3p	-0.18	-0.19
SLC38A4	ENST00000447411.1	solute carrier family 38, member 4	10	1	0	1	0	1	hsa-miR-125b-2-3p	-0.18	-0.18
AC020907.1	ENST00000313865.6	Uncharacterized protein	5	1	0	0	1	0	hsa-miR-125b-2-3p	-0.18	-0.18
CDO1	ENST00000250535.4	cysteine dioxygenase type 1	74	1	0	0	1	0	hsa-miR-125b-2-3p	-0.18	-0.18
PSAP	ENST00000394936.3	prosaposin	8630	1	0	1	0	1	hsa-miR-125b-2-3p	-0.18	-0.18
PAX5	ENST00000358127.4	paired box 5	5	1	1	0	0	2	hsa-miR-125b-2-3p	-0.18	-0.18
GABRA4	ENST00000264318.3	gamma-aminobutyric acid (GABA) A receptor, alpha 4	5	2	1	1	0	1	hsa-miR-125b-2-3p	-0.18	-0.18
COX11	ENST00000571584.1	cytochrome c oxidase assembly homolog 11 (yeast)	116	1	0	0	1	0	hsa-miR-125b-2-3p	-0.18	-0.18
MIS18BP1	ENST00000310806.4	MIS18 binding protein 1	74	1	1	0	0	0	hsa-miR-125b-2-3p	-0.17	-0.32
PHACTR2	ENST00000427704.2	phosphatase and actin regulator 2	274	2	1	1	0	1	hsa-miR-125b-2-3p	-0.17	-0.19
PRR11	ENST00000262293.4	proline rich 11	56	3	2	1	0	1	hsa-miR-125b-2-3p	-0.17	-0.22
PIK3R3	ENST00000262741.5	phosphoinositide-3-kinase, regulatory subunit 3 (gamma)	335	3	1	1	1	1	hsa-miR-125b-2-3p	-0.17	-0.24
MAP7D2	ENST00000379651.3	MAP7 domain containing 2	490	1	0	0	1	2	hsa-miR-125b-2-3p	-0.17	-0.18
DMRTC1	ENST00000290273.5	DMRT-like family C1	5	1	0	0	1	0	hsa-miR-125b-2-3p	-0.17	-0.17
OR10G8	ENST00000431524.1	olfactory receptor, family 10, subfamily G, member 8	5	1	0	0	1	0	hsa-miR-125b-2-3p	-0.17	-0.17
CNKSR2	ENST00000379510.3	connector enhancer of kinase suppressor of Ras 2	85	1	1	0	0	1	hsa-miR-125b-2-3p	-0.17	-0.2
ADPRHL2	ENST00000373178.4	ADP-ribosylhydrolase like 2	160	1	0	1	0	0	hsa-miR-125b-2-3p	-0.17	-0.18
TMEM39A	ENST00000319172.5	transmembrane protein 39A	1088	1	0	0	1	0	hsa-miR-125b-2-3p	-0.17	-0.18
DDX25	ENST00000263576.6	DEAD (Asp-Glu-Ala-Asp) box helicase 25	9	1	0	0	1	0	hsa-miR-125b-2-3p	-0.17	-0.17
NUP153	ENST00000262077.2	nucleoporin 153kDa	231	1	0	1	0	0	hsa-miR-125b-2-3p	-0.17	-0.18
PCNX	ENST00000304743.2	pecanex homolog (Drosophila)	458	4	1	1	2	1	hsa-miR-125b-2-3p	-0.17	-0.3
CORO1C	ENST00000261401.3	coronin, actin binding protein, 1C	1970	2	0	1	1	0	hsa-miR-125b-2-3p	-0.17	-0.26
SH2D1B	ENST00000367929.2	SH2 domain containing 1B	5	1	0	0	1	1	hsa-miR-125b-2-3p	-0.17	-0.17
ST8SIA1	ENST00000396037.4	ST8 alpha-N-acetyl-neuraminide alpha-2,8-sialyltransferase 1	5	2	1	1	0	0	hsa-miR-125b-2-3p	-0.17	-0.17
RAC2	ENST00000249071.6	ras-related C3 botulinum toxin substrate 2 (rho family, small GTP binding protein Rac2)	38	1	0	1	0	0	hsa-miR-125b-2-3p	-0.17	-0.17
SGIP1	ENST00000371036.3	SH3-domain GRB2-like (endophilin) interacting protein 1	180	2	1	1	0	1	hsa-miR-125b-2-3p	-0.17	-0.28
LCMT2	ENST00000567039.1	leucine carboxyl methyltransferase 2	274	1	0	0	1	1	hsa-miR-125b-2-3p	-0.17	-0.17
GPN1	ENST00000264718.3	GPN-loop GTPase 1	648	1	0	0	1	0	hsa-miR-125b-2-3p	-0.17	-0.17
LRRC2	ENST00000395905.3	leucine rich repeat containing 2	5	2	0	0	2	3	hsa-miR-125b-2-3p	-0.17	-0.17
DYNC1H1	ENST00000360184.4	dynein, cytoplasmic 1, heavy chain 1	329	1	0	0	1	0	hsa-miR-125b-2-3p	-0.17	-0.17
C17orf103	ENST00000468196.1	chromosome 17 open reading frame 103	54	1	0	1	0	3	hsa-miR-125b-2-3p	-0.17	-0.17
PAFAH2	ENST00000374282.3	platelet-activating factor acetylhydrolase 2, 40kDa	287	1	1	0	0	0	hsa-miR-125b-2-3p	-0.17	-0.19
RCAN1	ENST00000482533.1	regulator of calcineurin 1	715	1	0	1	0	0	hsa-miR-125b-2-3p	-0.17	-0.17
ZNF571	ENST00000590751.1	zinc finger protein 571	10	1	0	1	0	0	hsa-miR-125b-2-3p	-0.17	-0.17
CASQ1	ENST00000368078.3	calsequestrin 1 (fast-twitch, skeletal muscle)	5	1	0	0	1	0	hsa-miR-125b-2-3p	-0.17	-0.17
PSMA8	ENST00000343848.6	proteasome (prosome, macropain) subunit, alpha type, 8	5	1	0	1	0	0	hsa-miR-125b-2-3p	-0.17	-0.17
CASD1	ENST00000297273.4	CAS1 domain containing 1	270	1	0	1	0	1	hsa-miR-125b-2-3p	-0.17	-0.27
FAR1	ENST00000354817.3	fatty acyl CoA reductase 1	814	2	0	1	1	1	hsa-miR-125b-2-3p	-0.17	-0.17
PTCHD1	ENST00000379361.4	patched domain containing 1	59	1	1	0	0	2	hsa-miR-125b-2-3p	-0.17	-0.18
ADRB1	ENST00000369295.2	adrenoceptor beta 1	12	1	0	1	0	2	hsa-miR-125b-2-3p	-0.17	-0.17
HPCAL4	ENST00000372844.3	hippocalcin like 4	5	1	1	0	0	3	hsa-miR-125b-2-3p	-0.17	-0.17
B3GALT5	ENST00000380620.4	UDP-Gal:betaGlcNAc beta 1,3-galactosyltransferase, polypeptide 5	5	1	0	0	1	3	hsa-miR-125b-2-3p	-0.17	-0.17
ZNF780A	ENST00000450241.2	zinc finger protein 780A	44	3	0	1	2	0	hsa-miR-125b-2-3p	-0.17	-0.18
TMEM65	ENST00000297632.6	transmembrane protein 65	769	2	0	2	0	1	hsa-miR-125b-2-3p	-0.17	-0.4
ANGPTL4	ENST00000301455.2	angiopoietin-like 4	1395	1	0	1	0	1	hsa-miR-125b-2-3p	-0.17	-0.17
AVPR1A	ENST00000299178.2	arginine vasopressin receptor 1A	9	1	0	0	1	1	hsa-miR-125b-2-3p	-0.17	-0.2
EIF1B	ENST00000232905.3	eukaryotic translation initiation factor 1B	1106	1	0	0	1	1	hsa-miR-125b-2-3p	-0.17	-0.28
LDHA	ENST00000227157.4	lactate dehydrogenase A	375	1	0	0	1	2	hsa-miR-125b-2-3p	-0.17	-0.17
SLC4A10	ENST00000415876.2	solute carrier family 4, sodium bicarbonate transporter, member 10	5	2	0	1	1	1	hsa-miR-125b-2-3p	-0.17	-0.17
BIRC5	ENST00000301633.4	baculoviral IAP repeat containing 5	3607	1	0	1	0	0	hsa-miR-125b-2-3p	-0.16	-0.17
TEX36	ENST00000368821.3	testis expressed 36	5	1	0	0	1	0	hsa-miR-125b-2-3p	-0.16	-0.16
C19orf24	ENST00000409293.4	chromosome 19 open reading frame 24	3071	1	0	1	0	0	hsa-miR-125b-2-3p	-0.16	-0.16
PTPRR	ENST00000440835.2	protein tyrosine phosphatase, receptor type, R	5	1	0	0	1	1	hsa-miR-125b-2-3p	-0.16	-0.16
CRMP1	ENST00000324989.7	collapsin response mediator protein 1	252	1	0	0	1	0	hsa-miR-125b-2-3p	-0.16	-0.16
SFT2D3	ENST00000310981.4	SFT2 domain containing 3	313	3	0	1	2	0	hsa-miR-125b-2-3p	-0.16	-0.25
ZBTB5	ENST00000307750.4	zinc finger and BTB domain containing 5	281	2	0	1	1	1	hsa-miR-125b-2-3p	-0.16	-0.18
ARID4A	ENST00000431317.2	AT rich interactive domain 4A (RBP1-like)	33	1	1	0	0	0	hsa-miR-125b-2-3p	-0.16	-0.16
C20orf197	ENST00000313426.1	chromosome 20 open reading frame 197	5	1	0	1	0	0	hsa-miR-125b-2-3p	-0.16	-0.16
RALB	ENST00000272519.5	v-ral simian leukemia viral oncogene homolog B	527	1	0	1	0	1	hsa-miR-125b-2-3p	-0.16	-0.16
GAD2	ENST00000376261.3	glutamate decarboxylase 2 (pancreatic islets and brain, 65kDa)	5	1	0	1	0	0	hsa-miR-125b-2-3p	-0.16	-0.16
LEPROT	ENST00000371065.4	leptin receptor overlapping transcript	397	2	0	0	2	0	hsa-miR-125b-2-3p	-0.16	-0.18
SPAG11A	ENST00000400125.2	sperm associated antigen 11A	5	1	0	1	0	0	hsa-miR-125b-2-3p	-0.16	-0.16
SPAG11B	ENST00000317900.5	sperm associated antigen 11B	5	1	0	1	0	0	hsa-miR-125b-2-3p	-0.16	-0.16
PLAC1	ENST00000359237.4	placenta-specific 1	5	1	0	0	1	0	hsa-miR-125b-2-3p	-0.16	-0.16
LAIR2	ENST00000301202.2	leukocyte-associated immunoglobulin-like receptor 2	5	1	0	0	1	0	hsa-miR-125b-2-3p	-0.16	-0.16
DMRTC1B	ENST00000373532.3	DMRT-like family C1B	5	1	0	0	1	0	hsa-miR-125b-2-3p	-0.16	-0.16
GPM6A	ENST00000280187.7	glycoprotein M6A	335	1	0	1	0	0	hsa-miR-125b-2-3p	-0.16	-0.17
F11R	ENST00000368026.6	F11 receptor	2844	1	1	0	0	3	hsa-miR-125b-2-3p	-0.16	-0.23
MINPP1	ENST00000371994.4	multiple inositol-polyphosphate phosphatase 1	1079	1	0	0	1	0	hsa-miR-125b-2-3p	-0.16	-0.16
RBM5	ENST00000347869.3	RNA binding motif protein 5	150	1	0	0	1	2	hsa-miR-125b-2-3p	-0.16	-0.16
RASL11B	ENST00000248706.3	RAS-like, family 11, member B	5	1	0	1	0	0	hsa-miR-125b-2-3p	-0.16	-0.16
VHLL	ENST00000339922.3	von Hippel-Lindau tumor suppressor-like	18	2	0	0	2	0	hsa-miR-125b-2-3p	-0.16	-0.23
ADAMTS1	ENST00000284984.3	ADAM metallopeptidase with thrombospondin type 1 motif, 1	466	1	0	1	0	1	hsa-miR-125b-2-3p	-0.16	-0.22
QRICH1	ENST00000395443.2	glutamine-rich 1	726	1	0	1	0	0	hsa-miR-125b-2-3p	-0.16	-0.18
GSPT2	ENST00000340438.4	G1 to S phase transition 2	97	1	1	0	0	0	hsa-miR-125b-2-3p	-0.16	-0.27
TRIM40	ENST00000396581.1	tripartite motif containing 40	5	1	0	0	1	1	hsa-miR-125b-2-3p	-0.16	-0.16
SNURF	ENST00000338094.6	SNRPN upstream reading frame protein	114	1	0	0	1	0	hsa-miR-125b-2-3p	-0.16	-0.16
SGCZ	ENST00000382080.1	sarcoglycan, zeta	5	2	0	0	2	0	hsa-miR-125b-2-3p	-0.16	-0.16
HPS5	ENST00000537258.1	Hermansky-Pudlak syndrome 5	281	1	0	1	0	0	hsa-miR-125b-2-3p	-0.16	-0.2
PARP12	ENST00000263549.3	poly (ADP-ribose) polymerase family, member 12	16	1	0	1	0	0	hsa-miR-125b-2-3p	-0.16	-0.19
FOXE3	ENST00000335071.2	forkhead box E3	11	1	1	0	0	0	hsa-miR-125b-2-3p	-0.16	-0.16
ZNF16	ENST00000276816.4	zinc finger protein 16	144	2	0	0	2	0	hsa-miR-125b-2-3p	-0.16	-0.16
FAM46A	ENST00000369754.3	family with sequence similarity 46, member A	899	4	2	0	2	1	hsa-miR-125b-2-3p	-0.16	-0.16
FAXDC2	ENST00000326080.5	fatty acid hydroxylase domain containing 2	43	1	0	1	0	0	hsa-miR-125b-2-3p	-0.16	-0.16
CCL11	ENST00000305869.3	chemokine (C-C motif) ligand 11	12	1	0	0	1	0	hsa-miR-125b-2-3p	-0.16	-0.16
CCDC71L	ENST00000523505.1	coiled-coil domain containing 71-like	410	1	0	0	1	2	hsa-miR-125b-2-3p	-0.16	-0.22
MDM4	ENST00000391947.2	Mdm4 p53 binding protein homolog (mouse)	443	2	1	1	0	0	hsa-miR-125b-2-3p	-0.16	-0.17
TRAM1	ENST00000521425.1	translocation associated membrane protein 1	790	2	1	1	0	1	hsa-miR-125b-2-3p	-0.16	-0.5
COL4A3BP	ENST00000380494.5	collagen, type IV, alpha 3 (Goodpasture antigen) binding protein	134	1	0	0	1	2	hsa-miR-125b-2-3p	-0.16	-0.18
EXOSC3	ENST00000396521.3	exosome component 3	1657	1	0	0	1	0	hsa-miR-125b-2-3p	-0.16	-0.16
DDR2	ENST00000367922.3	discoidin domain receptor tyrosine kinase 2	41	1	0	1	0	1	hsa-miR-125b-2-3p	-0.16	-0.16
PELO	ENST00000274311.2	pelota homolog (Drosophila)	786	1	0	0	1	2	hsa-miR-125b-2-3p	-0.16	-0.16
TBC1D22B	ENST00000373491.3	TBC1 domain family, member 22B	127	1	0	1	0	1	hsa-miR-125b-2-3p	-0.16	-0.16
EHHADH	ENST00000231887.3	enoyl-CoA, hydratase/3-hydroxyacyl CoA dehydrogenase	150	1	0	1	0	1	hsa-miR-125b-2-3p	-0.16	-0.16
HLTF	ENST00000465259.1	helicase-like transcription factor	127	1	1	0	0	0	hsa-miR-125b-2-3p	-0.16	-0.16
RABGEF1	ENST00000284957.5	RAB guanine nucleotide exchange factor (GEF) 1	289	1	1	0	0	1	hsa-miR-125b-2-3p	-0.16	-0.23
FAM53C	ENST00000513056.1	family with sequence similarity 53, member C	592	3	0	2	1	1	hsa-miR-125b-2-3p	-0.16	-0.22
STX2	ENST00000392373.2	syntaxin 2	216	2	0	0	2	0	hsa-miR-125b-2-3p	-0.16	-0.16
ERRFI1	ENST00000377482.5	ERBB receptor feedback inhibitor 1	3807	1	0	1	0	1	hsa-miR-125b-2-3p	-0.16	-0.16
GABRB3	ENST00000311550.5	gamma-aminobutyric acid (GABA) A receptor, beta 3	267	1	1	0	0	0	hsa-miR-125b-2-3p	-0.16	-0.19
MTHFR	ENST00000376592.1	methylenetetrahydrofolate reductase (NAD(P)H)	207	1	1	0	0	3	hsa-miR-125b-2-3p	-0.15	-0.17
COX7C	ENST00000509578.1	cytochrome c oxidase subunit VIIc	387	1	0	0	1	1	hsa-miR-125b-2-3p	-0.15	-0.15
GUCA1A	ENST00000053469.4	guanylate cyclase activator 1A (retina)	5	1	0	1	0	0	hsa-miR-125b-2-3p	-0.15	-0.15
GNPTAB	ENST00000299314.7	N-acetylglucosamine-1-phosphate transferase, alpha and beta subunits	82	1	0	1	0	0	hsa-miR-125b-2-3p	-0.15	-0.15
H1F0	ENST00000340857.2	H1 histone family, member 0	234	1	0	1	0	1	hsa-miR-125b-2-3p	-0.15	-0.18
RP11-383H13.1	ENST00000521467.1	Protein LOC100132891; cDNA FLJ53548	26	1	0	1	0	1	hsa-miR-125b-2-3p	-0.15	-0.19
NRG4	ENST00000394907.3	neuregulin 4	73	2	0	1	1	1	hsa-miR-125b-2-3p	-0.15	-0.29
NXT2	ENST00000372106.1	nuclear transport factor 2-like export factor 2	390	1	0	0	1	0	hsa-miR-125b-2-3p	-0.15	-0.15
FAM49A	ENST00000381323.3	family with sequence similarity 49, member A	38	1	0	1	0	0	hsa-miR-125b-2-3p	-0.15	-0.2
CFTR	ENST00000454343.1	cystic fibrosis transmembrane conductance regulator (ATP-binding cassette sub-family C, member 7)	5	1	0	1	0	0	hsa-miR-125b-2-3p	-0.15	-0.15
ADAM7	ENST00000175238.6	ADAM metallopeptidase domain 7	5	1	0	0	1	1	hsa-miR-125b-2-3p	-0.15	-0.15
GABARAPL3	ENST00000412799.2	GABA(A) receptors associated protein like 3, pseudogene	5	1	0	1	0	1	hsa-miR-125b-2-3p	-0.15	-0.15
FGF7	ENST00000267843.4	fibroblast growth factor 7	5	3	0	2	1	0	hsa-miR-125b-2-3p	-0.15	-0.15
SH2D6	ENST00000389938.2	SH2 domain containing 6	51	1	0	1	0	0	hsa-miR-125b-2-3p	-0.15	-0.15
SP2	ENST00000376741.4	Sp2 transcription factor	779	3	0	2	1	0	hsa-miR-125b-2-3p	-0.15	-0.18
PHF14	ENST00000403050.3	PHD finger protein 14	112	2	1	0	1	0	hsa-miR-125b-2-3p	-0.15	-0.17
RIMS1	ENST00000348717.5	regulating synaptic membrane exocytosis 1	45	2	0	1	1	0	hsa-miR-125b-2-3p	-0.15	-0.15
C14orf79	ENST00000550614.1	chromosome 14 open reading frame 79	29	1	0	1	0	0	hsa-miR-125b-2-3p	-0.15	-0.15
RHOT1	ENST00000333942.6	ras homolog family member T1	71	1	0	1	0	0	hsa-miR-125b-2-3p	-0.15	-0.15
HN1	ENST00000476258.1	hematological and neurological expressed 1	15013	1	0	0	1	0	hsa-miR-125b-2-3p	-0.15	-0.15
MYO16	ENST00000356711.2	myosin XVI	7	1	0	1	0	0	hsa-miR-125b-2-3p	-0.15	-0.15
KLF2	ENST00000248071.5	Kruppel-like factor 2 (lung)	431	2	0	0	2	0	hsa-miR-125b-2-3p	-0.15	-0.15
RHOA	ENST00000454011.2	ras homolog family member A	8507	1	0	0	1	0	hsa-miR-125b-2-3p	-0.15	-0.15
NIPSNAP1	ENST00000216121.7	nipsnap homolog 1 (C. elegans)	2429	1	0	1	0	0	hsa-miR-125b-2-3p	-0.15	-0.15
SMIM14	ENST00000295958.5	small integral membrane protein 14	601	1	0	1	0	0	hsa-miR-125b-2-3p	-0.15	-0.2
ASAH2	ENST00000395526.4	N-acylsphingosine amidohydrolase (non-lysosomal ceramidase) 2	5	1	1	0	0	3	hsa-miR-125b-2-3p	-0.15	-0.15
LMBRD2	ENST00000296603.4	LMBR1 domain containing 2	211	1	1	0	0	0	hsa-miR-125b-2-3p	-0.15	-0.23
CLVS1	ENST00000518592.1	clavesin 1	5	1	0	1	0	0	hsa-miR-125b-2-3p	-0.15	-0.15
ARPP19	ENST00000566423.1	cAMP-regulated phosphoprotein, 19kDa	1316	4	1	1	2	3	hsa-miR-125b-2-3p	-0.15	-0.55
NRL	ENST00000397002.2	neural retina leucine zipper	9	1	0	1	0	1	hsa-miR-125b-2-3p	-0.15	-0.19
RNF20	ENST00000389120.3	ring finger protein 20, E3 ubiquitin protein ligase	772	1	0	0	1	1	hsa-miR-125b-2-3p	-0.15	-0.16
PSIP1	ENST00000380738.4	PC4 and SFRS1 interacting protein 1	377	1	0	1	0	0	hsa-miR-125b-2-3p	-0.15	-0.15
COL1A1	ENST00000225964.5	collagen, type I, alpha 1	73360	1	1	0	0	2	hsa-miR-125b-2-3p	-0.15	-0.15
ZNF613	ENST00000293471.6	zinc finger protein 613	131	2	1	0	1	1	hsa-miR-125b-2-3p	-0.15	-0.45
PKD1L1	ENST00000289672.2	polycystic kidney disease 1 like 1	5	1	0	0	1	0	hsa-miR-125b-2-3p	-0.15	-0.15
POU6F2	ENST00000518318.2	POU class 6 homeobox 2	5	2	1	1	0	0	hsa-miR-125b-2-3p	-0.15	-0.15
RAB23	ENST00000317483.3	RAB23, member RAS oncogene family	32	1	0	1	0	0	hsa-miR-125b-2-3p	-0.15	-0.17
CDC6	ENST00000209728.4	cell division cycle 6	772	1	0	1	0	2	hsa-miR-125b-2-3p	-0.15	-0.15
ZPBP2	ENST00000377940.3	zona pellucida binding protein 2	5	1	0	1	0	1	hsa-miR-125b-2-3p	-0.15	-0.15
TPRX1	ENST00000322175.3	tetra-peptide repeat homeobox 1	5	1	0	1	0	0	hsa-miR-125b-2-3p	-0.15	-0.15
NGEF	ENST00000264051.3	neuronal guanine nucleotide exchange factor	13	1	0	1	0	0	hsa-miR-125b-2-3p	-0.15	-0.15
NDN	ENST00000331837.4	necdin, melanoma antigen (MAGE) family member	5	1	0	0	1	0	hsa-miR-125b-2-3p	-0.15	-0.15
C11orf73	ENST00000533986.1	chromosome 11 open reading frame 73	1708	1	0	0	1	0	hsa-miR-125b-2-3p	-0.15	-0.15
SEMA3C	ENST00000265361.3	sema domain, immunoglobulin domain (Ig), short basic domain, secreted, (semaphorin) 3C	45	1	0	1	0	0	hsa-miR-125b-2-3p	-0.15	-0.15
TMCC1	ENST00000432054.2	transmembrane and coiled-coil domain family 1	97	1	1	0	0	1	hsa-miR-125b-2-3p	-0.15	-0.21
CHCHD4	ENST00000295767.5	coiled-coil-helix-coiled-coil-helix domain containing 4	8	1	0	0	1	1	hsa-miR-125b-2-3p	-0.15	-0.15
ALCAM	ENST00000306107.5	activated leukocyte cell adhesion molecule	371	2	1	0	1	0	hsa-miR-125b-2-3p	-0.15	-0.16
TIMM8A	ENST00000372902.3	translocase of inner mitochondrial membrane 8 homolog A (yeast)	147	1	0	0	1	3	hsa-miR-125b-2-3p	-0.15	-0.18
TACO1	ENST00000258975.6	translational activator of mitochondrially encoded cytochrome c oxidase I	755	2	0	2	0	0	hsa-miR-125b-2-3p	-0.15	-0.17
KIAA1586	ENST00000370733.4	KIAA1586	76	2	0	2	0	2	hsa-miR-125b-2-3p	-0.15	-0.17
VLDLR	ENST00000382100.3	very low density lipoprotein receptor	977	2	0	1	1	2	hsa-miR-125b-2-3p	-0.15	-0.15
RSF1	ENST00000308488.6	remodeling and spacing factor 1	216	3	1	2	0	0	hsa-miR-125b-2-3p	-0.15	-0.15
TRA2A	ENST00000297071.4	transformer 2 alpha homolog (Drosophila)	1097	1	0	0	1	0	hsa-miR-125b-2-3p	-0.15	-0.15
LL22NC03-63E9.3	ENST00000407120.1	Uncharacterized protein	5	1	0	1	0	0	hsa-miR-125b-2-3p	-0.15	-0.15
ZC3HAV1L	ENST00000275766.1	zinc finger CCCH-type, antiviral 1-like	98	2	0	1	1	0	hsa-miR-125b-2-3p	-0.15	-0.16
TMEM246	ENST00000374847.1	transmembrane protein 246	367	3	0	0	3	0	hsa-miR-125b-2-3p	-0.15	-0.17
TMSB4Y	ENST00000284856.3	thymosin beta 4, Y-linked	5	1	0	0	1	0	hsa-miR-125b-2-3p	-0.15	-0.15
MTERFD2	ENST00000391980.2	MTERF domain containing 2	704	1	0	0	1	0	hsa-miR-125b-2-3p	-0.15	-0.15
ALDOB	ENST00000374855.4	aldolase B, fructose-bisphosphate	5	1	0	1	0	0	hsa-miR-125b-2-3p	-0.14	-0.14
KRTAP11-1	ENST00000332378.4	keratin associated protein 11-1	5	1	0	0	1	0	hsa-miR-125b-2-3p	-0.14	-0.14
MAOA	ENST00000338702.3	monoamine oxidase A	378	1	0	0	1	1	hsa-miR-125b-2-3p	-0.14	-0.14
OLIG2	ENST00000382357.3	oligodendrocyte lineage transcription factor 2	15	1	0	1	0	0	hsa-miR-125b-2-3p	-0.14	-0.14
FCRL3	ENST00000368184.3	Fc receptor-like 3	5	1	0	1	0	0	hsa-miR-125b-2-3p	-0.14	-0.14
TRABD2A	ENST00000409133.1	TraB domain containing 2A	94	1	0	1	0	2	hsa-miR-125b-2-3p	-0.14	-0.15
CYB5B	ENST00000512062.1	cytochrome b5 type B (outer mitochondrial membrane)	2472	1	0	1	0	2	hsa-miR-125b-2-3p	-0.14	-0.26
RC3H1	ENST00000367696.2	ring finger and CCCH-type domains 1	165	2	1	1	0	1	hsa-miR-125b-2-3p	-0.14	-0.15
KLHL6	ENST00000341319.3	kelch-like family member 6	5	2	0	1	1	0	hsa-miR-125b-2-3p	-0.14	-0.14
TMEM169	ENST00000295658.4	transmembrane protein 169	5	1	0	1	0	2	hsa-miR-125b-2-3p	-0.14	-0.14
AC027763.2	ENST00000399540.2	Uncharacterized protein	31	1	0	0	1	0	hsa-miR-125b-2-3p	-0.14	-0.14
ZNF654	ENST00000309495.5	zinc finger protein 654	456	1	1	0	0	0	hsa-miR-125b-2-3p	-0.14	-0.16
ID2	ENST00000234091.4	inhibitor of DNA binding 2, dominant negative helix-loop-helix protein	20	1	0	0	1	0	hsa-miR-125b-2-3p	-0.14	-0.14
C9orf78	ENST00000372447.3	chromosome 9 open reading frame 78	1483	1	0	0	1	0	hsa-miR-125b-2-3p	-0.14	-0.14
IRAK2	ENST00000256458.4	interleukin-1 receptor-associated kinase 2	54	1	0	1	0	0	hsa-miR-125b-2-3p	-0.14	-0.14
INO80D	ENST00000403263.1	INO80 complex subunit D	5	2	0	2	0	2	hsa-miR-125b-2-3p	-0.14	-0.14
MCF2	ENST00000520602.1	MCF.2 cell line derived transforming sequence	5	1	0	1	0	0	hsa-miR-125b-2-3p	-0.14	-0.14
UBE2NL	ENST00000370494.1	ubiquitin-conjugating enzyme E2N-like	5	1	0	0	1	0	hsa-miR-125b-2-3p	-0.14	-0.14
ZNF605	ENST00000360187.4	zinc finger protein 605	147	1	0	1	0	0	hsa-miR-125b-2-3p	-0.14	-0.15
SF3B1	ENST00000335508.6	splicing factor 3b, subunit 1, 155kDa	3215	2	0	0	2	2	hsa-miR-125b-2-3p	-0.14	-0.33
GABARAPL1	ENST00000266458.5	GABA(A) receptor-associated protein like 1	117	1	0	1	0	0	hsa-miR-125b-2-3p	-0.14	-0.14
HTR1F	ENST00000319595.4	5-hydroxytryptamine (serotonin) receptor 1F, G protein-coupled	5	1	0	1	0	1	hsa-miR-125b-2-3p	-0.14	-0.14
ANKRD27	ENST00000306065.4	ankyrin repeat domain 27 (VPS9 domain)	349	2	0	1	1	0	hsa-miR-125b-2-3p	-0.14	-0.14
MYOC	ENST00000037502.6	myocilin, trabecular meshwork inducible glucocorticoid response	5	1	0	0	1	0	hsa-miR-125b-2-3p	-0.14	-0.14
TLE1	ENST00000376499.3	transducin-like enhancer of split 1 (E(sp1) homolog, Drosophila)	1996	1	0	0	1	0	hsa-miR-125b-2-3p	-0.14	-0.14
PTK2B	ENST00000397501.1	protein tyrosine kinase 2 beta	163	1	0	1	0	0	hsa-miR-125b-2-3p	-0.14	-0.14
PRR3	ENST00000376560.3	proline rich 3	1145	1	0	0	1	1	hsa-miR-125b-2-3p	-0.14	-0.14
NR2F6	ENST00000291442.3	nuclear receptor subfamily 2, group F, member 6	814	1	0	1	0	1	hsa-miR-125b-2-3p	-0.14	-0.14
SLC25A51	ENST00000380590.3	solute carrier family 25, member 51	170	1	0	1	0	2	hsa-miR-125b-2-3p	-0.14	-0.15
GJA5	ENST00000271348.2	gap junction protein, alpha 5, 40kDa	5	1	0	1	0	1	hsa-miR-125b-2-3p	-0.14	-0.14
ZNF804A	ENST00000302277.6	zinc finger protein 804A	5	1	0	0	1	0	hsa-miR-125b-2-3p	-0.14	-0.14
DPT	ENST00000367817.3	dermatopontin	5	1	0	1	0	0	hsa-miR-125b-2-3p	-0.14	-0.14
DLG3	ENST00000194900.4	discs, large homolog 3 (Drosophila)	185	4	0	1	3	1	hsa-miR-125b-2-3p	-0.14	-0.15
TMEM30A	ENST00000230461.6	transmembrane protein 30A	1221	2	0	1	1	0	hsa-miR-125b-2-3p	-0.14	-0.17
ZDHHC23	ENST00000330212.3	zinc finger, DHHC-type containing 23	10	1	0	0	1	1	hsa-miR-125b-2-3p	-0.14	-0.15
TMEM37	ENST00000306406.4	transmembrane protein 37	2076	1	0	1	0	1	hsa-miR-125b-2-3p	-0.14	-0.15
ZNF549	ENST00000376233.3	zinc finger protein 549	7	1	1	0	0	1	hsa-miR-125b-2-3p	-0.14	-0.14
PRKCE	ENST00000306156.3	protein kinase C, epsilon	164	1	1	0	0	1	hsa-miR-125b-2-3p	-0.14	-0.14
SRP72	ENST00000342756.5	signal recognition particle 72kDa	185	1	0	0	1	1	hsa-miR-125b-2-3p	-0.14	-0.14
THAP6	ENST00000311638.3	THAP domain containing 6	24	2	0	1	1	0	hsa-miR-125b-2-3p	-0.14	-0.18
EIF4EBP2	ENST00000373218.4	eukaryotic translation initiation factor 4E binding protein 2	690	1	0	1	0	2	hsa-miR-125b-2-3p	-0.14	-0.14
ACSL3	ENST00000357430.3	acyl-CoA synthetase long-chain family member 3	2533	2	0	1	1	1	hsa-miR-125b-2-3p	-0.14	-0.29
ISOC1	ENST00000173527.5	isochorismatase domain containing 1	390	1	0	0	1	0	hsa-miR-125b-2-3p	-0.14	-0.14
NT5DC3	ENST00000392876.3	5'-nucleotidase domain containing 3	235	1	1	0	0	3	hsa-miR-125b-2-3p	-0.14	-0.14
ZFPM2	ENST00000407775.2	zinc finger protein, FOG family member 2	595	1	0	1	0	0	hsa-miR-125b-2-3p	-0.14	-0.14
LPCAT2	ENST00000262134.5	lysophosphatidylcholine acyltransferase 2	360	1	0	1	0	0	hsa-miR-125b-2-3p	-0.14	-0.14
AK3	ENST00000381809.3	adenylate kinase 3	323	1	1	0	0	0	hsa-miR-125b-2-3p	-0.14	-0.26
MTFR1L	ENST00000474295.1	mitochondrial fission regulator 1-like	3051	1	0	0	1	1	hsa-miR-125b-2-3p	-0.14	-0.14
ZNF182	ENST00000376943.3	zinc finger protein 182	20	2	0	1	1	0	hsa-miR-125b-2-3p	-0.14	-0.14
C21orf88	ENST00000380612.4	chromosome 21 open reading frame 88	5	1	0	0	1	1	hsa-miR-125b-2-3p	-0.14	-0.14
CBFA2T3	ENST00000327483.5	core-binding factor, runt domain, alpha subunit 2; translocated to, 3	7	2	1	1	0	0	hsa-miR-125b-2-3p	-0.14	-0.2
BMF	ENST00000220446.4	Bcl2 modifying factor	179	1	0	0	1	1	hsa-miR-125b-2-3p	-0.14	-0.14
CD8B	ENST00000393759.2	CD8b molecule	10	1	0	0	1	1	hsa-miR-125b-2-3p	-0.14	-0.14
ANKRD28	ENST00000399451.2	ankyrin repeat domain 28	798	1	1	0	0	0	hsa-miR-125b-2-3p	-0.14	-0.14
CASS4	ENST00000371336.3	Cas scaffolding protein family member 4	49	2	0	1	1	0	hsa-miR-125b-2-3p	-0.14	-0.14
RBM24	ENST00000379052.5	RNA binding motif protein 24	43	1	0	1	0	0	hsa-miR-125b-2-3p	-0.14	-0.14
GPD1L	ENST00000282541.5	glycerol-3-phosphate dehydrogenase 1-like	130	2	0	2	0	0	hsa-miR-125b-2-3p	-0.14	-0.15
COX20	ENST00000411948.2	COX20 cytochrome C oxidase assembly factor	693	2	1	1	0	2	hsa-miR-125b-2-3p	-0.14	-0.39
DNAJC7	ENST00000457167.4	DnaJ (Hsp40) homolog, subfamily C, member 7	25	1	0	0	1	0	hsa-miR-125b-2-3p	-0.14	-0.14
ECT2L	ENST00000423192.1	epithelial cell transforming sequence 2 oncogene-like	5	1	0	1	0	0	hsa-miR-125b-2-3p	-0.14	-0.14
FUT1	ENST00000310160.3	fucosyltransferase 1 (galactoside 2-alpha-L-fucosyltransferase, H blood group)	17	2	0	0	2	1	hsa-miR-125b-2-3p	-0.14	-0.14
IL12B	ENST00000231228.2	interleukin 12B (natural killer cell stimulatory factor 2, cytotoxic lymphocyte maturation factor 2, p40)	5	1	1	0	0	1	hsa-miR-125b-2-3p	-0.14	-0.14
HHLA3	ENST00000361764.4	HERV-H LTR-associating 3	5	1	0	0	1	0	hsa-miR-125b-2-3p	-0.14	-0.14
GPR151	ENST00000311104.2	G protein-coupled receptor 151	5	1	0	0	1	0	hsa-miR-125b-2-3p	-0.14	-0.14
ZBTB37	ENST00000367701.5	zinc finger and BTB domain containing 37	213	4	2	1	1	4	hsa-miR-125b-2-3p	-0.14	-0.14
C1orf213	ENST00000335648.3	chromosome 1 open reading frame 213	49	1	0	0	1	1	hsa-miR-125b-2-3p	-0.14	-0.14
PIGL	ENST00000225609.5	phosphatidylinositol glycan anchor biosynthesis, class L	45	1	0	0	1	0	hsa-miR-125b-2-3p	-0.14	-0.14
CCDC28A	ENST00000332797.6	coiled-coil domain containing 28A	543	1	0	0	1	1	hsa-miR-125b-2-3p	-0.14	-0.14
MYO5B	ENST00000285039.7	myosin VB	12	1	0	1	0	0	hsa-miR-125b-2-3p	-0.14	-0.14
RNF38	ENST00000259605.6	ring finger protein 38	348	2	1	1	0	1	hsa-miR-125b-2-3p	-0.13	-0.14
ZFHX4	ENST00000521891.2	zinc finger homeobox 4	194	2	0	1	1	1	hsa-miR-125b-2-3p	-0.13	-0.14
FAM83D	ENST00000217429.4	family with sequence similarity 83, member D	600	1	0	1	0	0	hsa-miR-125b-2-3p	-0.13	-0.22
UGT2B4	ENST00000305107.6	UDP glucuronosyltransferase 2 family, polypeptide B4	5	2	0	1	1	1	hsa-miR-125b-2-3p	-0.13	-0.19
UGP2	ENST00000394417.2	UDP-glucose pyrophosphorylase 2	4271	1	0	0	1	0	hsa-miR-125b-2-3p	-0.13	-0.13
FKBP5	ENST00000536438.1	FK506 binding protein 5	32	2	0	1	1	0	hsa-miR-125b-2-3p	-0.13	-0.13
MBTPS1	ENST00000343411.3	membrane-bound transcription factor peptidase, site 1	1502	1	0	1	0	0	hsa-miR-125b-2-3p	-0.13	-0.13
SPHKAP	ENST00000392056.3	SPHK1 interactor, AKAP domain containing	5	2	0	2	0	2	hsa-miR-125b-2-3p	-0.13	-0.13
SPTLC3	ENST00000399002.2	serine palmitoyltransferase, long chain base subunit 3	24	1	0	1	0	0	hsa-miR-125b-2-3p	-0.13	-0.13
RGR	ENST00000359452.4	retinal G protein coupled receptor	5	1	0	1	0	0	hsa-miR-125b-2-3p	-0.13	-0.13
UBE2QL1	ENST00000399816.3	ubiquitin-conjugating enzyme E2Q family-like 1	10	1	0	1	0	0	hsa-miR-125b-2-3p	-0.13	-0.13
RYBP	ENST00000477973.2	RING1 and YY1 binding protein	342	1	0	0	1	4	hsa-miR-125b-2-3p	-0.13	-0.14
PPP6C	ENST00000373547.4	protein phosphatase 6, catalytic subunit	346	1	1	0	0	0	hsa-miR-125b-2-3p	-0.13	-0.29
CDPF1	ENST00000404744.1	cysteine-rich, DPF motif domain containing 1	169	1	0	1	0	1	hsa-miR-125b-2-3p	-0.13	-0.28
ZNF534	ENST00000301085.4	zinc finger protein 534	5	1	0	0	1	0	hsa-miR-125b-2-3p	-0.13	-0.13
C1orf177	ENST00000358193.3	chromosome 1 open reading frame 177	5	1	0	1	0	0	hsa-miR-125b-2-3p	-0.13	-0.13
MYCBP2	ENST00000544440.2	MYC binding protein 2, E3 ubiquitin protein ligase	343	1	1	0	0	0	hsa-miR-125b-2-3p	-0.13	-0.13
NKG7	ENST00000595217.1	natural killer cell group 7 sequence	5	1	0	0	1	0	hsa-miR-125b-2-3p	-0.13	-0.13
ZNF608	ENST00000504926.1	zinc finger protein 608	22	1	0	1	0	0	hsa-miR-125b-2-3p	-0.13	-0.13
SRR	ENST00000344595.5	serine racemase	95	1	0	1	0	0	hsa-miR-125b-2-3p	-0.13	-0.13
EMCN	ENST00000296420.4	endomucin	5	1	0	1	0	0	hsa-miR-125b-2-3p	-0.13	-0.13
SLC38A7	ENST00000570101.1	solute carrier family 38, member 7	635	1	0	1	0	0	hsa-miR-125b-2-3p	-0.13	-0.13
ANKRD18B	ENST00000290943.6	ankyrin repeat domain 18B	5	1	0	1	0	0	hsa-miR-125b-2-3p	-0.13	-0.13
C1orf174	ENST00000361605.3	chromosome 1 open reading frame 174	10	1	0	0	1	0	hsa-miR-125b-2-3p	-0.13	-0.13
OR11A1	ENST00000377148.1	olfactory receptor, family 11, subfamily A, member 1	5	1	0	1	0	0	hsa-miR-125b-2-3p	-0.13	-0.13
CMTM6	ENST00000205636.3	CKLF-like MARVEL transmembrane domain containing 6	169	1	0	1	0	0	hsa-miR-125b-2-3p	-0.13	-0.23
FHL2	ENST00000409177.1	four and a half LIM domains 2	3097	2	0	1	1	0	hsa-miR-125b-2-3p	-0.13	-0.2
SETD3	ENST00000331768.5	SET domain containing 3	58	1	1	0	0	0	hsa-miR-125b-2-3p	-0.13	-0.18
GTF2A1	ENST00000553612.1	general transcription factor IIA, 1, 19/37kDa	88	1	0	0	1	1	hsa-miR-125b-2-3p	-0.13	-0.24
RASSF2	ENST00000379400.3	Ras association (RalGDS/AF-6) domain family member 2	88	2	1	0	1	2	hsa-miR-125b-2-3p	-0.13	-0.14
ZNF385B	ENST00000410066.1	zinc finger protein 385B	17	1	0	1	0	1	hsa-miR-125b-2-3p	-0.13	-0.13
DKFZP434H0512	ENST00000600140.1	Protein LOC100506667; Putative uncharacterized protein DKFZp434H0512	5	1	0	0	1	1	hsa-miR-125b-2-3p	-0.13	-0.13
SFTPA2	ENST00000372325.2	surfactant protein A2	5	1	0	1	0	0	hsa-miR-125b-2-3p	-0.13	-0.13
UBXN2B	ENST00000399598.2	UBX domain protein 2B	157	3	1	1	1	1	hsa-miR-125b-2-3p	-0.13	-0.13
DDX31	ENST00000372159.3	DEAD (Asp-Glu-Ala-Asp) box polypeptide 31	174	1	0	0	1	0	hsa-miR-125b-2-3p	-0.13	-0.13
HMGCR	ENST00000287936.4	3-hydroxy-3-methylglutaryl-CoA reductase	1385	1	0	1	0	2	hsa-miR-125b-2-3p	-0.13	-0.17
EIF1AX	ENST00000379607.5	eukaryotic translation initiation factor 1A, X-linked	277	2	1	0	1	0	hsa-miR-125b-2-3p	-0.13	-0.21
TTC39B	ENST00000512701.2	tetratricopeptide repeat domain 39B	161	2	1	0	1	1	hsa-miR-125b-2-3p	-0.13	-0.15
CEBPG	ENST00000284000.4	CCAAT/enhancer binding protein (C/EBP), gamma	360	1	0	1	0	3	hsa-miR-125b-2-3p	-0.13	-0.33
GUCA1C	ENST00000393963.3	guanylate cyclase activator 1C	5	1	0	0	1	0	hsa-miR-125b-2-3p	-0.13	-0.13
IFI44L	ENST00000370751.5	interferon-induced protein 44-like	11	2	0	1	1	0	hsa-miR-125b-2-3p	-0.13	-0.13
OSBPL3	ENST00000313367.2	oxysterol binding protein-like 3	200	1	0	1	0	0	hsa-miR-125b-2-3p	-0.13	-0.13
PRDM2	ENST00000235372.7	PR domain containing 2, with ZNF domain	29	1	0	1	0	0	hsa-miR-125b-2-3p	-0.13	-0.13
SFTPA1	ENST00000398636.3	surfactant protein A1	5	1	0	1	0	0	hsa-miR-125b-2-3p	-0.13	-0.13
MKLN1	ENST00000352689.6	muskelin 1, intracellular mediator containing kelch motifs	477	2	1	1	0	4	hsa-miR-125b-2-3p	-0.13	-0.18
U2SURP	ENST00000397933.2	U2 snRNP-associated SURP domain containing	1353	1	0	1	0	1	hsa-miR-125b-2-3p	-0.13	-0.23
ABHD17C	ENST00000258884.4	abhydrolase domain containing 17C	406	1	0	1	0	0	hsa-miR-125b-2-3p	-0.13	-0.15
ZNF367	ENST00000375256.4	zinc finger protein 367	325	1	0	1	0	0	hsa-miR-125b-2-3p	-0.13	-0.13
TOX4	ENST00000405508.1	TOX high mobility group box family member 4	309	1	0	1	0	0	hsa-miR-125b-2-3p	-0.13	-0.16
ETNK1	ENST00000266517.4	ethanolamine kinase 1	1047	2	0	1	1	0	hsa-miR-125b-2-3p	-0.13	-0.15
ZNF544	ENST00000599227.1	zinc finger protein 544	173	2	0	0	2	0	hsa-miR-125b-2-3p	-0.13	-0.13
ZNF764	ENST00000252797.2	zinc finger protein 764	59	1	0	0	1	0	hsa-miR-125b-2-3p	-0.13	-0.13
FRMD6	ENST00000395718.2	FERM domain containing 6	508	1	0	1	0	1	hsa-miR-125b-2-3p	-0.13	-0.13
NUDT15	ENST00000258662.2	nudix (nucleoside diphosphate linked moiety X)-type motif 15	16	1	0	0	1	0	hsa-miR-125b-2-3p	-0.13	-0.13
ANKRD18A	ENST00000399703.5	ankyrin repeat domain 18A	5	1	0	1	0	0	hsa-miR-125b-2-3p	-0.13	-0.13
ZNF300	ENST00000427179.1	zinc finger protein 300	107	1	0	0	1	1	hsa-miR-125b-2-3p	-0.13	-0.13
PACSIN1	ENST00000244458.2	protein kinase C and casein kinase substrate in neurons 1	25	1	1	0	0	0	hsa-miR-125b-2-3p	-0.13	-0.13
TRPM5	ENST00000155858.6	transient receptor potential cation channel, subfamily M, member 5	5	1	0	1	0	0	hsa-miR-125b-2-3p	-0.13	-0.13
CDH17	ENST00000027335.3	cadherin 17, LI cadherin (liver-intestine)	45	1	0	1	0	0	hsa-miR-125b-2-3p	-0.13	-0.13
IMPACT	ENST00000284202.4	impact RWD domain protein	250	2	0	0	2	0	hsa-miR-125b-2-3p	-0.13	-0.16
SLC25A44	ENST00000359511.4	solute carrier family 25, member 44	760	1	0	0	1	2	hsa-miR-125b-2-3p	-0.13	-0.13
CSNK1G3	ENST00000360683.2	casein kinase 1, gamma 3	28	2	0	1	1	0	hsa-miR-125b-2-3p	-0.13	-0.23
P2RY1	ENST00000305097.3	purinergic receptor P2Y, G-protein coupled, 1	58	1	0	0	1	1	hsa-miR-125b-2-3p	-0.13	-0.14
AGPAT5	ENST00000285518.6	1-acylglycerol-3-phosphate O-acyltransferase 5	879	2	0	1	1	0	hsa-miR-125b-2-3p	-0.13	-0.18
SLC35F1	ENST00000360388.4	solute carrier family 35, member F1	56	2	0	1	1	0	hsa-miR-125b-2-3p	-0.13	-0.13
TLDC2	ENST00000217320.3	TBC/LysM-associated domain containing 2	5	1	0	1	0	0	hsa-miR-125b-2-3p	-0.13	-0.13
CXCL14	ENST00000337225.5	chemokine (C-X-C motif) ligand 14	5	1	0	1	0	1	hsa-miR-125b-2-3p	-0.13	-0.13
PRSS50	ENST00000315170.7	protease, serine, 50	5	1	0	1	0	0	hsa-miR-125b-2-3p	-0.13	-0.13
CEPT1	ENST00000545121.1	choline/ethanolamine phosphotransferase 1	148	2	0	0	2	0	hsa-miR-125b-2-3p	-0.13	-0.13
TMIGD2	ENST00000595645.1	transmembrane and immunoglobulin domain containing 2	5	1	0	0	1	0	hsa-miR-125b-2-3p	-0.13	-0.13
ZBTB38	ENST00000514251.1	zinc finger and BTB domain containing 38	1270	1	0	0	1	1	hsa-miR-125b-2-3p	-0.13	-0.13
PDP2	ENST00000311765.2	pyruvate dehyrogenase phosphatase catalytic subunit 2	102	2	1	0	1	1	hsa-miR-125b-2-3p	-0.13	-0.15
RAB8B	ENST00000321437.4	RAB8B, member RAS oncogene family	45	1	0	1	0	1	hsa-miR-125b-2-3p	-0.13	-0.15
CBLL1	ENST00000440859.3	Cbl proto-oncogene-like 1, E3 ubiquitin protein ligase	850	1	0	0	1	0	hsa-miR-125b-2-3p	-0.12	-0.12
LRGUK	ENST00000285928.2	leucine-rich repeats and guanylate kinase domain containing	5	1	0	0	1	0	hsa-miR-125b-2-3p	-0.12	-0.12
PLIN1	ENST00000300055.5	perilipin 1	10	1	0	1	0	2	hsa-miR-125b-2-3p	-0.12	-0.12
PRSS54	ENST00000567164.1	protease, serine, 54	5	1	0	0	1	0	hsa-miR-125b-2-3p	-0.12	-0.12
PPT2	ENST00000361568.2	palmitoyl-protein thioesterase 2	147	1	0	1	0	0	hsa-miR-125b-2-3p	-0.12	-0.12
UBXN10	ENST00000375099.3	UBX domain protein 10	5	2	0	1	1	1	hsa-miR-125b-2-3p	-0.12	-0.12
ZNF226	ENST00000588883.1	zinc finger protein 226	327	2	0	0	2	1	hsa-miR-125b-2-3p	-0.12	-0.17
GPHN	ENST00000478722.1	gephyrin	122	1	0	1	0	0	hsa-miR-125b-2-3p	-0.12	-0.13
CYP19A1	ENST00000396402.1	cytochrome P450, family 19, subfamily A, polypeptide 1	5	1	0	1	0	0	hsa-miR-125b-2-3p	-0.12	-0.12
ACSBG2	ENST00000252669.5	acyl-CoA synthetase bubblegum family member 2	5	1	0	1	0	0	hsa-miR-125b-2-3p	-0.12	-0.12
SRCRB4D	ENST00000275560.3	scavenger receptor cysteine rich domain containing, group B (4 domains)	27	1	0	0	1	0	hsa-miR-125b-2-3p	-0.12	-0.12
PTGFR	ENST00000370756.3	prostaglandin F receptor (FP)	20	1	0	0	1	0	hsa-miR-125b-2-3p	-0.12	-0.12
RPS9	ENST00000441429.1	ribosomal protein S9	54	2	0	0	2	1	hsa-miR-125b-2-3p	-0.12	-0.12
FZD4	ENST00000531380.1	frizzled family receptor 4	5	2	0	2	0	1	hsa-miR-125b-2-3p	-0.12	-0.12
DHX15	ENST00000336812.4	DEAH (Asp-Glu-Ala-His) box helicase 15	1050	1	0	1	0	0	hsa-miR-125b-2-3p	-0.12	-0.12
DTWD2	ENST00000304058.4	DTW domain containing 2	83	1	0	1	0	0	hsa-miR-125b-2-3p	-0.12	-0.16
SUDS3	ENST00000397564.2	suppressor of defective silencing 3 homolog (S. cerevisiae)	224	1	1	0	0	1	hsa-miR-125b-2-3p	-0.12	-0.5
ALDH5A1	ENST00000357578.3	aldehyde dehydrogenase 5 family, member A1	325	1	1	0	0	1	hsa-miR-125b-2-3p	-0.12	-0.22
WDR17	ENST00000393643.2	WD repeat domain 17	113	2	0	1	1	0	hsa-miR-125b-2-3p	-0.12	-0.14
AGBL2	ENST00000525123.1	ATP/GTP binding protein-like 2	7	1	0	1	0	0	hsa-miR-125b-2-3p	-0.12	-0.12
MAPK6	ENST00000261845.5	mitogen-activated protein kinase 6	24	1	0	1	0	0	hsa-miR-125b-2-3p	-0.12	-0.12
IL1A	ENST00000263339.3	interleukin 1, alpha	5	1	0	1	0	0	hsa-miR-125b-2-3p	-0.12	-0.12
EPPK1	ENST00000525985.1	epiplakin 1	235	1	0	1	0	0	hsa-miR-125b-2-3p	-0.12	-0.12
SDHA	ENST00000264932.6	succinate dehydrogenase complex, subunit A, flavoprotein (Fp)	25	2	0	0	2	0	hsa-miR-125b-2-3p	-0.12	-0.16
ZNF677	ENST00000599012.1	zinc finger protein 677	51	1	0	1	0	0	hsa-miR-125b-2-3p	-0.12	-0.14
ZCCHC7	ENST00000336755.5	zinc finger, CCHC domain containing 7	1232	1	0	1	0	0	hsa-miR-125b-2-3p	-0.12	-0.15
TMEM135	ENST00000340353.7	transmembrane protein 135	963	1	0	1	0	3	hsa-miR-125b-2-3p	-0.12	-0.13
ECHDC2	ENST00000371522.4	enoyl CoA hydratase domain containing 2	172	1	1	0	0	0	hsa-miR-125b-2-3p	-0.12	-0.48
PFN2	ENST00000239940.7	profilin 2	2184	1	0	0	1	2	hsa-miR-125b-2-3p	-0.12	-0.12
2021-03-06	ENST00000274140.5	membrane-associated ring finger (C3HC4) 6, E3 ubiquitin protein ligase	14086	2	0	1	1	3	hsa-miR-125b-2-3p	-0.12	-0.13
ZRANB2	ENST00000254821.6	zinc finger, RAN-binding domain containing 2	4196	1	0	0	1	1	hsa-miR-125b-2-3p	-0.12	-0.12
RSPO2	ENST00000517939.1	R-spondin 2	5	1	0	1	0	1	hsa-miR-125b-2-3p	-0.12	-0.12
PYCR2	ENST00000343818.6	pyrroline-5-carboxylate reductase family, member 2	1190	1	0	0	1	0	hsa-miR-125b-2-3p	-0.12	-0.12
LRCH2	ENST00000317135.8	leucine-rich repeats and calponin homology (CH) domain containing 2	52	1	0	0	1	1	hsa-miR-125b-2-3p	-0.12	-0.12
XK	ENST00000378616.3	X-linked Kx blood group (McLeod syndrome)	39	2	0	1	1	0	hsa-miR-125b-2-3p	-0.12	-0.12
ZNF525	ENST00000467003.1	zinc finger protein 525	30	1	0	1	0	0	hsa-miR-125b-2-3p	-0.12	-0.12
ADCY10	ENST00000545172.1	adenylate cyclase 10 (soluble)	5	1	0	0	1	0	hsa-miR-125b-2-3p	-0.12	-0.12
AMPD3	ENST00000444303.2	adenosine monophosphate deaminase 3	5	1	0	0	1	0	hsa-miR-125b-2-3p	-0.12	-0.12
HARS	ENST00000504156.1	histidyl-tRNA synthetase	34	1	1	0	0	0	hsa-miR-125b-2-3p	-0.12	-0.34
CHST11	ENST00000549260.1	carbohydrate (chondroitin 4) sulfotransferase 11	686	1	1	0	0	1	hsa-miR-125b-2-3p	-0.12	-0.14
PGRMC1	ENST00000217971.7	progesterone receptor membrane component 1	762	1	0	0	1	0	hsa-miR-125b-2-3p	-0.12	-0.17
SLC22A3	ENST00000392145.1	solute carrier family 22 (organic cation transporter), member 3	86	2	0	1	1	2	hsa-miR-125b-2-3p	-0.12	-0.15
SLC30A4	ENST00000261867.4	solute carrier family 30 (zinc transporter), member 4	19	1	0	1	0	0	hsa-miR-125b-2-3p	-0.12	-0.15
RAD54L2	ENST00000409535.2	RAD54-like 2 (S. cerevisiae)	215	3	0	1	2	0	hsa-miR-125b-2-3p	-0.12	-0.12
SH3YL1	ENST00000403712.2	SH3 domain containing, Ysc84-like 1 (S. cerevisiae)	394	1	0	0	1	0	hsa-miR-125b-2-3p	-0.12	-0.13
ATPIF1	ENST00000465645.1	ATPase inhibitory factor 1	15846	1	0	1	0	0	hsa-miR-125b-2-3p	-0.12	-0.12
SPACA7	ENST00000283550.3	sperm acrosome associated 7	5	1	0	1	0	0	hsa-miR-125b-2-3p	-0.12	-0.12
ATP6V1B2	ENST00000276390.2	ATPase, H+ transporting, lysosomal 56/58kDa, V1 subunit B2	97	1	0	0	1	0	hsa-miR-125b-2-3p	-0.12	-0.12
PATE4	ENST00000457514.2	prostate and testis expressed 4	5	1	0	0	1	1	hsa-miR-125b-2-3p	-0.12	-0.12
NTN4	ENST00000343702.4	netrin 4	15	1	0	1	0	1	hsa-miR-125b-2-3p	-0.12	-0.18
CYB5D2	ENST00000301391.3	cytochrome b5 domain containing 2	668	2	1	1	0	0	hsa-miR-125b-2-3p	-0.12	-0.33
COL5A2	ENST00000374866.3	collagen, type V, alpha 2	4327	1	1	0	0	1	hsa-miR-125b-2-3p	-0.12	-0.17
MTDH	ENST00000336273.3	metadherin	5192	2	0	1	1	1	hsa-miR-125b-2-3p	-0.12	-0.15
VTI1B	ENST00000554659.1	vesicle transport through interaction with t-SNAREs 1B	264	2	0	1	1	0	hsa-miR-125b-2-3p	-0.12	-0.14
NUCKS1	ENST00000367142.4	nuclear casein kinase and cyclin-dependent kinase substrate 1	1692	2	1	1	0	0	hsa-miR-125b-2-3p	-0.12	-0.38
BMP2K	ENST00000335016.5	BMP2 inducible kinase	164	2	1	0	1	0	hsa-miR-125b-2-3p	-0.12	-0.12
KCNS2	ENST00000287042.4	potassium voltage-gated channel, delayed-rectifier, subfamily S, member 2	5	1	0	1	0	4	hsa-miR-125b-2-3p	-0.12	-0.12
CNTNAP3B	ENST00000377564.3	contactin associated protein-like 3B	5	1	1	0	0	0	hsa-miR-125b-2-3p	-0.12	-0.12
ZNF710	ENST00000268154.4	zinc finger protein 710	5	1	0	1	0	0	hsa-miR-125b-2-3p	-0.12	-0.12
GOLGA4	ENST00000361924.2	golgin A4	7	1	0	1	0	0	hsa-miR-125b-2-3p	-0.12	-0.12
PBRM1	ENST00000356770.4	polybromo 1	689	1	0	1	0	1	hsa-miR-125b-2-3p	-0.12	-0.12
RABL2A	ENST00000393167.3	RAB, member of RAS oncogene family-like 2A	11	1	0	1	0	1	hsa-miR-125b-2-3p	-0.12	-0.12
FGFR1OP2	ENST00000546072.1	FGFR1 oncogene partner 2	104	1	0	1	0	1	hsa-miR-125b-2-3p	-0.12	-0.16
MON2	ENST00000546600.1	MON2 homolog (S. cerevisiae)	784	1	0	1	0	0	hsa-miR-125b-2-3p	-0.12	-0.12
USP44	ENST00000552440.1	ubiquitin specific peptidase 44	29	2	0	1	1	0	hsa-miR-125b-2-3p	-0.12	-0.15
TERF2	ENST00000254942.3	telomeric repeat binding factor 2	709	2	1	0	1	2	hsa-miR-125b-2-3p	-0.12	-0.15
HNRNPA1	ENST00000546500.1	heterogeneous nuclear ribonucleoprotein A1	2079	2	0	1	1	1	hsa-miR-125b-2-3p	-0.12	-0.12
FANCD2	ENST00000383806.1	Fanconi anemia, complementation group D2	943	1	0	1	0	0	hsa-miR-125b-2-3p	-0.12	-0.13
ZNF207	ENST00000394670.4	zinc finger protein 207	839	2	0	2	0	9	hsa-miR-125b-2-3p	-0.12	-0.19
RORC	ENST00000356728.6	RAR-related orphan receptor C	42	1	0	1	0	0	hsa-miR-125b-2-3p	-0.12	-0.13
STK17B	ENST00000263955.4	serine/threonine kinase 17b	113	2	0	2	0	1	hsa-miR-125b-2-3p	-0.12	-0.17
PLEKHA3	ENST00000234453.5	pleckstrin homology domain containing, family A (phosphoinositide binding specific) member 3	767	3	0	1	2	1	hsa-miR-125b-2-3p	-0.12	-0.14
CCDC115	ENST00000437688.2	coiled-coil domain containing 115	329	1	0	1	0	0	hsa-miR-125b-2-3p	-0.12	-0.12
AC137932.1	ENST00000602042.1		5	2	0	2	0	1	hsa-miR-125b-2-3p	-0.12	-0.12
ZNF558	ENST00000601372.1	zinc finger protein 558	24	1	1	0	0	0	hsa-miR-125b-2-3p	-0.12	-0.12
UPK3BL	ENST00000340457.8	uroplakin 3B-like	5	1	0	0	1	1	hsa-miR-125b-2-3p	-0.12	-0.12
BOK	ENST00000318407.3	BCL2-related ovarian killer	588	1	1	0	0	2	hsa-miR-125b-2-3p	-0.12	-0.12
LRRC32	ENST00000260061.5	leucine rich repeat containing 32	10	1	0	1	0	1	hsa-miR-125b-2-3p	-0.12	-0.12
SFT2D2	ENST00000271375.4	SFT2 domain containing 2	97	4	0	1	3	9	hsa-miR-125b-2-3p	-0.12	-0.23
MUL1	ENST00000264198.3	mitochondrial E3 ubiquitin protein ligase 1	812	1	0	1	0	1	hsa-miR-125b-2-3p	-0.12	-0.12
ARHGEF7	ENST00000426073.2	Rho guanine nucleotide exchange factor (GEF) 7	361	1	0	1	0	0	hsa-miR-125b-2-3p	-0.12	-0.12
DECR2	ENST00000219481.5	2,4-dienoyl CoA reductase 2, peroxisomal	1049	1	0	1	0	0	hsa-miR-125b-2-3p	-0.12	-0.12
RABL2B	ENST00000354869.3	RAB, member of RAS oncogene family-like 2B	18	1	0	1	0	1	hsa-miR-125b-2-3p	-0.12	-0.12
ABHD4	ENST00000428304.2	abhydrolase domain containing 4	102	1	0	1	0	1	hsa-miR-125b-2-3p	-0.12	-0.2
PEX5L	ENST00000467460.1	peroxisomal biogenesis factor 5-like	5	1	1	0	0	0	hsa-miR-125b-2-3p	-0.12	-0.12
KIAA1551	ENST00000312561.4	KIAA1551	15	1	1	0	0	4	hsa-miR-125b-2-3p	-0.12	-0.24
DENR	ENST00000280557.6	density-regulated protein	186	1	0	1	0	1	hsa-miR-125b-2-3p	-0.12	-0.19
YWHAB	ENST00000353703.4	tyrosine 3-monooxygenase/tryptophan 5-monooxygenase activation protein, beta polypeptide	272	1	0	1	0	1	hsa-miR-125b-2-3p	-0.12	-0.29
ACSF2	ENST00000427954.2	acyl-CoA synthetase family member 2	1502	1	0	0	1	0	hsa-miR-125b-2-3p	-0.12	-0.12
RBMX	ENST00000562646.1	RNA binding motif protein, X-linked	77	1	0	0	1	0	hsa-miR-125b-2-3p	-0.12	-0.12
CLEC4D	ENST00000299665.2	C-type lectin domain family 4, member D	5	1	0	0	1	0	hsa-miR-125b-2-3p	-0.12	-0.12
ZNF738	ENST00000380870.4	zinc finger protein 738	28	2	0	2	0	0	hsa-miR-125b-2-3p	-0.12	-0.33
FAM9C	ENST00000542843.1	family with sequence similarity 9, member C	5	1	0	1	0	2	hsa-miR-125b-2-3p	-0.12	-0.12
PNN	ENST00000216832.4	pinin, desmosome associated protein	858	3	0	3	0	0	hsa-miR-125b-2-3p	-0.12	-0.4
PCTP	ENST00000576183.1	phosphatidylcholine transfer protein	476	3	0	1	2	1	hsa-miR-125b-2-3p	-0.12	-0.13
CAPN1	ENST00000533820.1	calpain 1, (mu/I) large subunit	538	1	0	1	0	0	hsa-miR-125b-2-3p	-0.12	-0.12
RNF128	ENST00000324342.3	ring finger protein 128, E3 ubiquitin protein ligase	17	1	0	1	0	0	hsa-miR-125b-2-3p	-0.12	-0.12
DLX1	ENST00000341900.6	distal-less homeobox 1	312	1	0	0	1	0	hsa-miR-125b-2-3p	-0.12	-0.12
TKTL2	ENST00000280605.3	transketolase-like 2	5	1	0	1	0	1	hsa-miR-125b-2-3p	-0.12	-0.12
MIOX	ENST00000395732.3	myo-inositol oxygenase	16	1	0	1	0	0	hsa-miR-125b-2-3p	-0.12	-0.12
EARS2	ENST00000449606.1	glutamyl-tRNA synthetase 2, mitochondrial	394	2	0	1	1	2	hsa-miR-125b-2-3p	-0.12	-0.13
DESI2	ENST00000302550.11	desumoylating isopeptidase 2	147	1	0	0	1	0	hsa-miR-125b-2-3p	-0.12	-0.13
UBE2G1	ENST00000396981.2	ubiquitin-conjugating enzyme E2G 1	5620	1	0	1	0	1	hsa-miR-125b-2-3p	-0.12	-0.14
TTC3	ENST00000399017.2	tetratricopeptide repeat domain 3	62	1	1	0	0	1	hsa-miR-125b-2-3p	-0.12	-0.18
KISS1R	ENST00000234371.5	KISS1 receptor	70	1	0	0	1	0	hsa-miR-125b-2-3p	-0.12	-0.12
HOXB4	ENST00000332503.5	homeobox B4	214	1	0	0	1	0	hsa-miR-125b-2-3p	-0.12	-0.12
AC069547.2	ENST00000596442.1	Uncharacterized protein	5	1	0	0	1	0	hsa-miR-125b-2-3p	-0.12	-0.12
LCE2A	ENST00000368779.1	late cornified envelope 2A	5	1	0	0	1	0	hsa-miR-125b-2-3p	-0.12	-0.12
CYP4F31P	ENST00000416266.1	cytochrome P450, family 4, subfamily F, polypeptide 31, pseudogene	5	1	0	1	0	1	hsa-miR-125b-2-3p	-0.12	-0.12
ZNF705A	ENST00000359286.4	zinc finger protein 705A	5	1	0	1	0	0	hsa-miR-125b-2-3p	-0.12	-0.12
DQX1	ENST00000393951.2	DEAQ box RNA-dependent ATPase 1	5	1	0	0	1	0	hsa-miR-125b-2-3p	-0.12	-0.12
ASAH1	ENST00000262097.6	N-acylsphingosine amidohydrolase (acid ceramidase) 1	445	1	0	1	0	0	hsa-miR-125b-2-3p	-0.11	-0.14
PGRMC2	ENST00000296425.5	progesterone receptor membrane component 2	2089	1	1	0	0	0	hsa-miR-125b-2-3p	-0.11	-0.31
GPSM3	ENST00000487761.1	G-protein signaling modulator 3	125	1	0	1	0	0	hsa-miR-125b-2-3p	-0.11	-0.11
GPATCH2L	ENST00000553588.1	G patch domain containing 2-like	96	1	0	0	1	4	hsa-miR-125b-2-3p	-0.11	-0.16
PLCZ1	ENST00000541695.1	phospholipase C, zeta 1	5	1	0	0	1	0	hsa-miR-125b-2-3p	-0.11	-0.11
USP2	ENST00000455332.2	ubiquitin specific peptidase 2	19	1	0	1	0	1	hsa-miR-125b-2-3p	-0.11	-0.11
CADM2	ENST00000383699.3	cell adhesion molecule 2	5	2	1	1	0	0	hsa-miR-125b-2-3p	-0.11	-0.11
MCMDC2	ENST00000422365.2	minichromosome maintenance domain containing 2	7	1	1	0	0	0	hsa-miR-125b-2-3p	-0.11	-0.11
RAB11FIP4	ENST00000325874.8	RAB11 family interacting protein 4 (class II)	169	1	0	0	1	1	hsa-miR-125b-2-3p	-0.11	-0.13
USP13	ENST00000263966.3	ubiquitin specific peptidase 13 (isopeptidase T-3)	379	2	0	2	0	1	hsa-miR-125b-2-3p	-0.11	-0.12
SPRYD4	ENST00000338146.5	SPRY domain containing 4	1999	1	0	0	1	0	hsa-miR-125b-2-3p	-0.11	-0.11
DYNC1LI2	ENST00000258198.2	dynein, cytoplasmic 1, light intermediate chain 2	137	2	0	1	1	5	hsa-miR-125b-2-3p	-0.11	-0.25
CCSER1	ENST00000509176.1	coiled-coil serine-rich protein 1	5	2	0	1	1	1	hsa-miR-125b-2-3p	-0.11	-0.11
LEKR1	ENST00000491763.1	leucine, glutamate and lysine rich 1	7	1	0	0	1	0	hsa-miR-125b-2-3p	-0.11	-0.11
FAM46C	ENST00000369448.3	family with sequence similarity 46, member C	74	2	0	1	1	2	hsa-miR-125b-2-3p	-0.11	-0.22
HRCT1	ENST00000354323.2	histidine rich carboxyl terminus 1	13	1	0	0	1	0	hsa-miR-125b-2-3p	-0.11	-0.11
BNIP3	ENST00000368636.4	BCL2/adenovirus E1B 19kDa interacting protein 3	203	1	0	1	0	0	hsa-miR-125b-2-3p	-0.11	-0.11
C3orf80	ENST00000326474.3	chromosome 3 open reading frame 80	296	1	0	0	1	0	hsa-miR-125b-2-3p	-0.11	-0.12
SPTY2D1	ENST00000336349.5	SPT2, Suppressor of Ty, domain containing 1 (S. cerevisiae)	241	1	0	1	0	1	hsa-miR-125b-2-3p	-0.11	-0.13
ST6GALNAC5	ENST00000477717.1	ST6 (alpha-N-acetyl-neuraminyl-2,3-beta-galactosyl-1,3)-N-acetylgalactosaminide alpha-2,6-sialyltransferase 5	7	1	0	1	0	2	hsa-miR-125b-2-3p	-0.11	-0.12
BTG2	ENST00000290551.4	BTG family, member 2	758	2	0	2	0	0	hsa-miR-125b-2-3p	-0.11	-0.37
YIPF4	ENST00000238831.4	Yip1 domain family, member 4	3482	1	0	1	0	1	hsa-miR-125b-2-3p	-0.11	-0.17
ATXN7L3	ENST00000454077.2	ataxin 7-like 3	43	1	0	1	0	1	hsa-miR-125b-2-3p	-0.11	-0.11
GLDN	ENST00000335449.6	gliomedin	9	1	1	0	0	0	hsa-miR-125b-2-3p	-0.11	-0.11
POLR2J3	ENST00000379357.5	polymerase (RNA) II (DNA directed) polypeptide J3	6	1	0	0	1	1	hsa-miR-125b-2-3p	-0.11	-0.11
KRTAP1-5	ENST00000361883.5	keratin associated protein 1-5	67	1	0	0	1	0	hsa-miR-125b-2-3p	-0.11	-0.11
S1PR2	ENST00000590320.1	sphingosine-1-phosphate receptor 2	10	1	0	0	1	0	hsa-miR-125b-2-3p	-0.11	-0.11
BCL2L11	ENST00000393256.3	BCL2-like 11 (apoptosis facilitator)	105	3	1	2	0	2	hsa-miR-125b-2-3p	-0.11	-0.33
CPSF6	ENST00000435070.2	cleavage and polyadenylation specific factor 6, 68kDa	5819	2	0	0	2	2	hsa-miR-125b-2-3p	-0.11	-0.16
MGAT5	ENST00000409645.1	mannosyl (alpha-1,6-)-glycoprotein beta-1,6-N-acetyl-glucosaminyltransferase	1627	1	0	0	1	4	hsa-miR-125b-2-3p	-0.11	-0.12
CPT1B	ENST00000360719.2	carnitine palmitoyltransferase 1B (muscle)	407	1	0	1	0	0	hsa-miR-125b-2-3p	-0.11	-0.13
EVI5	ENST00000370331.1	ecotropic viral integration site 5	172	1	0	1	0	3	hsa-miR-125b-2-3p	-0.11	-0.13
LRIG2	ENST00000361127.5	leucine-rich repeats and immunoglobulin-like domains 2	348	2	0	1	1	1	hsa-miR-125b-2-3p	-0.11	-0.11
VWA5A	ENST00000456829.2	von Willebrand factor A domain containing 5A	35	1	0	1	0	2	hsa-miR-125b-2-3p	-0.11	-0.19
CCNL2	ENST00000408952.5	cyclin L2	699	3	0	1	2	0	hsa-miR-125b-2-3p	-0.11	-0.31
CAPZA2	ENST00000361183.3	capping protein (actin filament) muscle Z-line, alpha 2	2065	2	0	0	2	0	hsa-miR-125b-2-3p	-0.11	-0.12
CRB3	ENST00000598494.1	crumbs homolog 3 (Drosophila)	5	1	0	1	0	0	hsa-miR-125b-2-3p	-0.11	-0.11
RPIA	ENST00000283646.4	ribose 5-phosphate isomerase A	415	1	0	1	0	0	hsa-miR-125b-2-3p	-0.11	-0.11
CHM	ENST00000357749.2	choroideremia (Rab escort protein 1)	217	1	0	1	0	0	hsa-miR-125b-2-3p	-0.11	-0.11
KLB	ENST00000257408.4	klotho beta	95	1	0	1	0	0	hsa-miR-125b-2-3p	-0.11	-0.11
HOXC8	ENST00000040584.4	homeobox C8	5	1	0	1	0	1	hsa-miR-125b-2-3p	-0.11	-0.11
PTPLAD2	ENST00000495827.2	protein tyrosine phosphatase-like A domain containing 2	17	2	1	0	1	0	hsa-miR-125b-2-3p	-0.11	-0.43
POLR2J2	ENST00000591000.1	DNA-directed RNA polymerase II subunit RPB11-b1	5	1	0	0	1	1	hsa-miR-125b-2-3p	-0.11	-0.11
GANAB	ENST00000346178.4	glucosidase, alpha; neutral AB	539	1	0	0	1	0	hsa-miR-125b-2-3p	-0.11	-0.11
HMGN2	ENST00000361427.5	high mobility group nucleosomal binding domain 2	184	1	0	0	1	1	hsa-miR-125b-2-3p	-0.11	-0.11
RIOK3	ENST00000339486.3	RIO kinase 3	757	1	0	1	0	0	hsa-miR-125b-2-3p	-0.11	-0.12
UBXN4	ENST00000272638.9	UBX domain protein 4	3678	1	0	0	1	0	hsa-miR-125b-2-3p	-0.11	-0.11
HSD17B8	ENST00000374662.3	hydroxysteroid (17-beta) dehydrogenase 8	51	1	0	0	1	2	hsa-miR-125b-2-3p	-0.11	-0.16
MAT2A	ENST00000306434.3	methionine adenosyltransferase II, alpha	8	2	0	0	2	0	hsa-miR-125b-2-3p	-0.11	-0.11
C14orf2	ENST00000553430.1	chromosome 14 open reading frame 2	1228	1	0	0	1	1	hsa-miR-125b-2-3p	-0.11	-0.2
C3orf58	ENST00000441925.2	chromosome 3 open reading frame 58	118	1	0	0	1	1	hsa-miR-125b-2-3p	-0.11	-0.11
IKZF1	ENST00000331340.3	IKAROS family zinc finger 1 (Ikaros)	11	2	1	1	0	0	hsa-miR-125b-2-3p	-0.11	-0.11
PILRB	ENST00000448382.1	paired immunoglobin-like type 2 receptor beta	218	1	0	0	1	0	hsa-miR-125b-2-3p	-0.11	-0.11
C9orf62	ENST00000320778.2	chromosome 9 open reading frame 62	5	1	0	1	0	1	hsa-miR-125b-2-3p	-0.11	-0.11
SLC22A23	ENST00000436008.2	solute carrier family 22, member 23	353	1	1	0	0	1	hsa-miR-125b-2-3p	-0.11	-0.13
RNF149	ENST00000295317.3	ring finger protein 149	318	1	0	0	1	0	hsa-miR-125b-2-3p	-0.11	-0.13
DUSP4	ENST00000240100.2	dual specificity phosphatase 4	245	1	0	1	0	2	hsa-miR-125b-2-3p	-0.11	-0.27
RBM20	ENST00000369519.3	RNA binding motif protein 20	7	2	0	1	1	1	hsa-miR-125b-2-3p	-0.11	-0.14
EVPLL	ENST00000399134.4	envoplakin-like	5	1	0	1	0	0	hsa-miR-125b-2-3p	-0.11	-0.11
SYK	ENST00000375754.4	spleen tyrosine kinase	25	1	0	1	0	1	hsa-miR-125b-2-3p	-0.11	-0.11
VSIG1	ENST00000415430.3	V-set and immunoglobulin domain containing 1	5	1	0	1	0	0	hsa-miR-125b-2-3p	-0.11	-0.11
PTPN4	ENST00000263708.2	protein tyrosine phosphatase, non-receptor type 4 (megakaryocyte)	215	4	2	1	1	1	hsa-miR-125b-2-3p	-0.11	-0.2
TMED10	ENST00000303575.4	transmembrane emp24-like trafficking protein 10 (yeast)	1753	2	0	0	2	2	hsa-miR-125b-2-3p	-0.11	-0.2
AFMID	ENST00000588800.1	arylformamidase	538	1	0	0	1	0	hsa-miR-125b-2-3p	-0.11	-0.11
DHX57	ENST00000295373.6	DEAH (Asp-Glu-Ala-Asp/His) box polypeptide 57	140	1	1	0	0	0	hsa-miR-125b-2-3p	-0.11	-0.26
LHX9	ENST00000367390.3	LIM homeobox 9	40	1	0	1	0	2	hsa-miR-125b-2-3p	-0.11	-0.17
RHBDD1	ENST00000341329.3	rhomboid domain containing 1	667	2	0	1	1	2	hsa-miR-125b-2-3p	-0.11	-0.33
CALCRL	ENST00000392370.3	calcitonin receptor-like	18	3	1	1	1	1	hsa-miR-125b-2-3p	-0.11	-0.38
NRXN1	ENST00000342183.5	neurexin 1	5	1	0	1	0	0	hsa-miR-125b-2-3p	-0.11	-0.11
BEND2	ENST00000380033.4	BEN domain containing 2	5	2	1	0	1	0	hsa-miR-125b-2-3p	-0.11	-0.11
GHITM	ENST00000372134.3	growth hormone inducible transmembrane protein	2402	1	0	1	0	0	hsa-miR-125b-2-3p	-0.11	-0.23
PPP1R3E	ENST00000452015.4	protein phosphatase 1, regulatory subunit 3E	77	2	0	1	1	0	hsa-miR-125b-2-3p	-0.11	-0.12
SPRY3	ENST00000302805.2	sprouty homolog 3 (Drosophila)	5	3	0	3	0	0	hsa-miR-125b-2-3p	-0.11	-0.11
KCNT1	ENST00000487664.1	potassium channel, subfamily T, member 1	5	1	1	0	0	0	hsa-miR-125b-2-3p	-0.11	-0.11
TACC1	ENST00000330691.6	transforming, acidic coiled-coil containing protein 1	186	1	0	0	1	0	hsa-miR-125b-2-3p	-0.11	-0.11
PACRG	ENST00000366889.2	PARK2 co-regulated	9	1	0	0	1	0	hsa-miR-125b-2-3p	-0.11	-0.11
VPS26B	ENST00000281187.5	vacuolar protein sorting 26 homolog B (S. pombe)	1236	2	0	0	2	0	hsa-miR-125b-2-3p	-0.11	-0.11
STX12	ENST00000373943.4	syntaxin 12	1082	1	0	1	0	0	hsa-miR-125b-2-3p	-0.11	-0.11
SERBP1	ENST00000370994.4	SERPINE1 mRNA binding protein 1	926	1	0	1	0	1	hsa-miR-125b-2-3p	-0.11	-0.11
DUSP19	ENST00000354221.4	dual specificity phosphatase 19	42	1	1	0	0	0	hsa-miR-125b-2-3p	-0.11	-0.14
HNRNPH1	ENST00000393432.4	heterogeneous nuclear ribonucleoprotein H1 (H)	34	1	0	0	1	0	hsa-miR-125b-2-3p	-0.11	-0.11
MRPL43	ENST00000477279.1	mitochondrial ribosomal protein L43	502	1	0	0	1	0	hsa-miR-125b-2-3p	-0.11	-0.11
COMMD8	ENST00000381571.4	COMM domain containing 8	1146	1	0	0	1	0	hsa-miR-125b-2-3p	-0.11	-0.11
BPIFC	ENST00000397452.1	BPI fold containing family C	5	1	0	0	1	0	hsa-miR-125b-2-3p	-0.11	-0.11
TM2D2	ENST00000456845.2	TM2 domain containing 2	1085	1	0	0	1	0	hsa-miR-125b-2-3p	-0.11	-0.11
LIN7C	ENST00000278193.2	lin-7 homolog C (C. elegans)	1701	1	0	0	1	0	hsa-miR-125b-2-3p	-0.11	-0.11
PAK6	ENST00000260404.4	p21 protein (Cdc42/Rac)-activated kinase 6	70	1	0	1	0	0	hsa-miR-125b-2-3p	-0.11	-0.11
SF3A1	ENST00000215793.8	splicing factor 3a, subunit 1, 120kDa	1091	2	0	0	2	0	hsa-miR-125b-2-3p	-0.11	-0.12
LCLAT1	ENST00000309052.4	lysocardiolipin acyltransferase 1	397	1	0	1	0	0	hsa-miR-125b-2-3p	-0.11	-0.11
SNCA	ENST00000394989.2	synuclein, alpha (non A4 component of amyloid precursor)	476	1	0	1	0	0	hsa-miR-125b-2-3p	-0.11	-0.23
GPM6B	ENST00000454189.2	glycoprotein M6B	135	2	0	2	0	0	hsa-miR-125b-2-3p	-0.11	-0.45
TUBB1	ENST00000217133.1	tubulin, beta 1 class VI	5	1	0	1	0	0	hsa-miR-125b-2-3p	-0.1	-0.1
SLC6A5	ENST00000525748.1	solute carrier family 6 (neurotransmitter transporter), member 5	5	2	1	0	1	0	hsa-miR-125b-2-3p	-0.1	-0.1
KCNT2	ENST00000367433.5	potassium channel, subfamily T, member 2	5	1	0	1	0	0	hsa-miR-125b-2-3p	-0.1	-0.1
RP11-204N11.1	ENST00000555187.1	Uncharacterized protein	5	1	0	0	1	1	hsa-miR-125b-2-3p	-0.1	-0.1
ACTL10	ENST00000330271.4	actin-like 10	16	1	0	1	0	0	hsa-miR-125b-2-3p	-0.1	-0.18
ZNF418	ENST00000595830.1	zinc finger protein 418	8	1	0	0	1	0	hsa-miR-125b-2-3p	-0.1	-0.1
ZNF799	ENST00000419318.1	zinc finger protein 799	17	1	1	0	0	0	hsa-miR-125b-2-3p	-0.1	-0.15
CDKN2B	ENST00000380142.4	cyclin-dependent kinase inhibitor 2B (p15, inhibits CDK4)	373	1	0	1	0	0	hsa-miR-125b-2-3p	-0.1	-0.18
TBX18	ENST00000369663.5	T-box 18	54	2	0	0	2	0	hsa-miR-125b-2-3p	-0.1	-0.11
VKORC1L1	ENST00000360768.3	vitamin K epoxide reductase complex, subunit 1-like 1	2291	2	0	1	1	0	hsa-miR-125b-2-3p	-0.1	-0.21
TMEM194B	ENST00000409150.3	transmembrane protein 194B	271	3	1	1	1	0	hsa-miR-125b-2-3p	-0.1	-0.45
TBPL1	ENST00000237264.4	TBP-like 1	69	1	0	0	1	0	hsa-miR-125b-2-3p	-0.1	-0.13
USP38	ENST00000307017.4	ubiquitin specific peptidase 38	419	1	0	1	0	1	hsa-miR-125b-2-3p	-0.1	-0.26
ILVBL	ENST00000263383.3	ilvB (bacterial acetolactate synthase)-like	3333	1	0	0	1	0	hsa-miR-125b-2-3p	-0.1	-0.1
LRP2BP	ENST00000362004.3	LRP2 binding protein	5	1	0	1	0	0	hsa-miR-125b-2-3p	-0.1	-0.1
LEPREL2	ENST00000396725.2	leprecan-like 2	754	1	0	1	0	0	hsa-miR-125b-2-3p	-0.1	-0.1
OXR1	ENST00000312046.6	oxidation resistance 1	27	1	0	1	0	0	hsa-miR-125b-2-3p	-0.1	-0.1
PLEKHA1	ENST00000538022.1	pleckstrin homology domain containing, family A (phosphoinositide binding specific) member 1	1172	1	0	1	0	1	hsa-miR-125b-2-3p	-0.1	-0.13
GABRG1	ENST00000295452.4	gamma-aminobutyric acid (GABA) A receptor, gamma 1	5	3	0	1	2	0	hsa-miR-125b-2-3p	-0.1	-0.1
KDM4C	ENST00000381309.3	lysine (K)-specific demethylase 4C	160	1	1	0	0	1	hsa-miR-125b-2-3p	-0.1	-0.1
HTR3A	ENST00000504030.2	5-hydroxytryptamine (serotonin) receptor 3A, ionotropic	5	1	0	1	0	0	hsa-miR-125b-2-3p	-0.1	-0.1
CNGB3	ENST00000320005.5	cyclic nucleotide gated channel beta 3	5	1	1	0	0	0	hsa-miR-125b-2-3p	-0.1	-0.1
MITF	ENST00000328528.6	microphthalmia-associated transcription factor	593	2	0	1	1	0	hsa-miR-125b-2-3p	-0.1	-0.12
RLIM	ENST00000332687.6	ring finger protein, LIM domain interacting	662	1	0	1	0	3	hsa-miR-125b-2-3p	-0.1	-0.26
TSPYL4	ENST00000420283.1	TSPY-like 4	5	1	0	0	1	1	hsa-miR-125b-2-3p	-0.1	-0.1
KSR2	ENST00000425217.1	kinase suppressor of ras 2	22	1	0	1	0	4	hsa-miR-125b-2-3p	-0.1	-0.1
CCDC130	ENST00000586600.1	coiled-coil domain containing 130	382	1	0	0	1	0	hsa-miR-125b-2-3p	-0.1	-0.1
FSHB	ENST00000417547.1	follicle stimulating hormone, beta polypeptide	5	1	0	1	0	0	hsa-miR-125b-2-3p	-0.1	-0.1
ANKRD34A	ENST00000323397.4	ankyrin repeat domain 34A	6	1	0	1	0	0	hsa-miR-125b-2-3p	-0.1	-0.1
NECAB2	ENST00000305202.4	N-terminal EF-hand calcium binding protein 2	7	1	0	0	1	0	hsa-miR-125b-2-3p	-0.1	-0.1
FIGF	ENST00000297904.3	c-fos induced growth factor (vascular endothelial growth factor D)	8	1	0	0	1	0	hsa-miR-125b-2-3p	-0.1	-0.1
SPIN1	ENST00000375859.3	spindlin 1	686	1	1	0	0	3	hsa-miR-125b-2-3p	-0.1	-0.11
CST3	ENST00000398411.1	cystatin C	11	1	0	1	0	0	hsa-miR-125b-2-3p	-0.1	-0.1
IVD	ENST00000249760.2	isovaleryl-CoA dehydrogenase	484	1	0	1	0	3	hsa-miR-125b-2-3p	-0.1	-0.1
TEX9	ENST00000558083.2	testis expressed 9	10	2	0	1	1	0	hsa-miR-125b-2-3p	-0.1	-0.22
TRAPPC2L	ENST00000565504.1	trafficking protein particle complex 2-like	1619	2	0	0	2	0	hsa-miR-125b-2-3p	-0.1	-0.11
ZNF417	ENST00000312026.5	zinc finger protein 417	19	3	1	1	1	1	hsa-miR-125b-2-3p	-0.1	-0.14
RBM23	ENST00000555209.1	RNA binding motif protein 23	1540	1	0	0	1	4	hsa-miR-125b-2-3p	-0.1	-0.13
FAF2	ENST00000261942.6	Fas associated factor family member 2	1700	1	1	0	0	0	hsa-miR-125b-2-3p	-0.1	-0.12
IMPG1	ENST00000369963.3	interphotoreceptor matrix proteoglycan 1	5	1	1	0	0	0	hsa-miR-125b-2-3p	-0.1	-0.1
AC145676.2	ENST00000514988.1	Uncharacterized protein	5	1	0	0	1	0	hsa-miR-125b-2-3p	-0.1	-0.1
PGAP3	ENST00000579146.1	post-GPI attachment to proteins 3	6	1	0	1	0	0	hsa-miR-125b-2-3p	-0.1	-0.1
RNASE11	ENST00000610205.1	ribonuclease, RNase A family, 11 (non-active)	5	1	0	1	0	0	hsa-miR-125b-2-3p	-0.1	-0.1
CXorf57	ENST00000372548.4	chromosome X open reading frame 57	409	1	0	1	0	0	hsa-miR-125b-2-3p	-0.1	-0.1
FAM110B	ENST00000361488.3	family with sequence similarity 110, member B	60	2	0	1	1	3	hsa-miR-125b-2-3p	-0.1	-0.34
SOWAHB	ENST00000334306.2	sosondowah ankyrin repeat domain family member B	25	1	1	0	0	0	hsa-miR-125b-2-3p	-0.1	-0.3
EML4	ENST00000318522.5	echinoderm microtubule associated protein like 4	62	1	1	0	0	1	hsa-miR-125b-2-3p	-0.1	-0.28
ARL5A	ENST00000295087.8	ADP-ribosylation factor-like 5A	112	2	0	2	0	2	hsa-miR-125b-2-3p	-0.1	-0.42
TOP2B	ENST00000542520.1	topoisomerase (DNA) II beta 180kDa	28	1	0	0	1	1	hsa-miR-125b-2-3p	-0.1	-0.16
ZNF772	ENST00000425074.3	zinc finger protein 772	22	1	0	0	1	1	hsa-miR-125b-2-3p	-0.1	-0.17
GOLPH3	ENST00000265070.6	golgi phosphoprotein 3 (coat-protein)	1157	1	0	0	1	0	hsa-miR-125b-2-3p	-0.1	-0.1
KBTBD8	ENST00000295568.4	kelch repeat and BTB (POZ) domain containing 8	22	2	0	0	2	1	hsa-miR-125b-2-3p	-0.1	-0.1
DACH2	ENST00000373131.1	dachshund homolog 2 (Drosophila)	5	1	0	0	1	0	hsa-miR-125b-2-3p	-0.1	-0.1
CDK5R2	ENST00000302625.4	cyclin-dependent kinase 5, regulatory subunit 2 (p39)	24	1	0	1	0	0	hsa-miR-125b-2-3p	-0.1	-0.1
TMX4	ENST00000246024.2	thioredoxin-related transmembrane protein 4	466	1	0	0	1	2	hsa-miR-125b-2-3p	-0.1	-0.11
BTLA	ENST00000334529.5	B and T lymphocyte associated	5	2	0	0	2	2	hsa-miR-125b-2-3p	-0.1	-0.11
LEMD3	ENST00000308330.2	LEM domain containing 3	189	1	0	0	1	0	hsa-miR-125b-2-3p	-0.1	-0.1
PTBP2	ENST00000609116.1	polypyrimidine tract binding protein 2	70	1	0	0	1	2	hsa-miR-125b-2-3p	-0.1	-0.18
ERN1	ENST00000433197.3	endoplasmic reticulum to nucleus signaling 1	182	3	1	0	2	1	hsa-miR-125b-2-3p	-0.1	-0.1
SARDH	ENST00000371872.4	sarcosine dehydrogenase	355	1	0	1	0	0	hsa-miR-125b-2-3p	-0.1	-0.1
PTGFRN	ENST00000393203.2	prostaglandin F2 receptor inhibitor	591	1	0	1	0	1	hsa-miR-125b-2-3p	-0.1	-0.12
TMEM56	ENST00000370203.4	transmembrane protein 56	113	2	0	1	1	3	hsa-miR-125b-2-3p	-0.1	-0.13
FAM182B	ENST00000376403.1	family with sequence similarity 182, member B	9	1	0	0	1	0	hsa-miR-125b-2-3p	-0.1	-0.1
LRP6	ENST00000261349.4	low density lipoprotein receptor-related protein 6	157	1	0	0	1	1	hsa-miR-125b-2-3p	-0.1	-0.12
WNT11	ENST00000322563.3	wingless-type MMTV integration site family, member 11	59	1	0	0	1	1	hsa-miR-125b-2-3p	-0.1	-0.1
KCNE1	ENST00000399289.3	potassium voltage-gated channel, Isk-related family, member 1	5	1	0	0	1	1	hsa-miR-125b-2-3p	-0.1	-0.1
ESRRG	ENST00000361525.3	estrogen-related receptor gamma	5	1	0	1	0	2	hsa-miR-125b-2-3p	-0.1	-0.1
PET117	ENST00000432901.3	PET117 homolog (S. cerevisiae)	120	1	0	0	1	0	hsa-miR-125b-2-3p	-0.1	-0.1
AP000695.1	ENST00000595927.1		5	1	0	0	1	0	hsa-miR-125b-2-3p	-0.1	-0.1
TSPYL5	ENST00000322128.3	TSPY-like 5	20	1	0	1	0	0	hsa-miR-125b-2-3p	-0.1	-0.1
PCYT1B	ENST00000379145.1	phosphate cytidylyltransferase 1, choline, beta	5	2	0	0	2	0	hsa-miR-125b-2-3p	-0.1	-0.1
TAOK3	ENST00000419821.2	TAO kinase 3	8	1	0	0	1	0	hsa-miR-125b-2-3p	-0.1	-0.11
ATP5E	ENST00000243997.3	ATP synthase, H+ transporting, mitochondrial F1 complex, epsilon subunit	575	2	0	0	2	1	hsa-miR-125b-2-3p	-0.1	-0.18
ABHD2	ENST00000352732.5	abhydrolase domain containing 2	210	2	0	1	1	0	hsa-miR-125b-2-3p	-0.1	-0.11
IL22RA2	ENST00000339602.3	interleukin 22 receptor, alpha 2	5	1	0	1	0	1	hsa-miR-125b-2-3p	-0.1	-0.1
C15orf54	ENST00000318578.3	chromosome 15 open reading frame 54	5	1	0	0	1	0	hsa-miR-125b-2-3p	-0.1	-0.1
ST8SIA4	ENST00000231461.5	ST8 alpha-N-acetyl-neuraminide alpha-2,8-sialyltransferase 4	5	1	0	1	0	2	hsa-miR-125b-2-3p	-0.1	-0.1
OVOL2	ENST00000278780.6	ovo-like 2 (Drosophila)	17	1	0	0	1	0	hsa-miR-125b-2-3p	-0.1	-0.18
AC019171.1	ENST00000601251.1	Uncharacterized protein	2	1	0	1	0	0	hsa-miR-125b-2-3p	-0.1	-0.1
ZNF419	ENST00000415379.2	zinc finger protein 419	42	1	0	0	1	0	hsa-miR-125b-2-3p	-0.1	-0.1
MBP	ENST00000397863.1	myelin basic protein	96	1	0	0	1	2	hsa-miR-125b-2-3p	-0.1	-0.1
TMEM192	ENST00000306480.6	transmembrane protein 192	278	1	0	0	1	1	hsa-miR-125b-2-3p	-0.1	-0.1
MASTL	ENST00000342386.6	microtubule associated serine/threonine kinase-like	317	1	1	0	0	1	hsa-miR-125b-2-3p	-0.1	-0.18
PARD6B	ENST00000371610.2	par-6 family cell polarity regulator beta	277	1	0	1	0	1	hsa-miR-125b-2-3p	-0.1	-0.1
ISL1	ENST00000230658.7	ISL LIM homeobox 1	67	1	0	1	0	0	hsa-miR-125b-2-3p	-0.1	-0.1
HTR5A-AS1	ENST00000395731.2	HTR5A antisense RNA 1	5	1	0	0	1	1	hsa-miR-125b-2-3p	-0.1	-0.1
TIPARP	ENST00000295924.7	TCDD-inducible poly(ADP-ribose) polymerase	166	1	0	0	1	0	hsa-miR-125b-2-3p	-0.1	-0.1
LUC7L	ENST00000337351.4	LUC7-like (S. cerevisiae)	898	1	0	1	0	0	hsa-miR-125b-2-3p	-0.1	-0.1
SLC25A35	ENST00000577745.1	solute carrier family 25, member 35	376	1	0	1	0	0	hsa-miR-125b-2-3p	-0.1	-0.1
LMTK2	ENST00000297293.5	lemur tyrosine kinase 2	51	1	1	0	0	0	hsa-miR-125b-2-3p	-0.1	-0.1
GJA1	ENST00000282561.3	gap junction protein, alpha 1, 43kDa	1732	1	0	1	0	0	hsa-miR-125b-2-3p	-0.1	-0.1
MRGPRX2	ENST00000329773.2	MAS-related GPR, member X2	5	1	0	0	1	0	hsa-miR-125b-2-3p	-0.1	-0.1
COPS8	ENST00000354371.2	COP9 signalosome subunit 8	1979	1	0	1	0	0	hsa-miR-125b-2-3p	-0.1	-0.22
BLOC1S2	ENST00000441611.1	biogenesis of lysosomal organelles complex-1, subunit 2	83	1	0	0	1	1	hsa-miR-125b-2-3p	-0.1	-0.14
ZNF473	ENST00000595661.1	zinc finger protein 473	187	1	0	1	0	0	hsa-miR-125b-2-3p	-0.1	-0.14
RNMT	ENST00000383314.2	RNA (guanine-7-) methyltransferase	64	2	0	2	0	2	hsa-miR-125b-2-3p	-0.1	-0.15
HDX	ENST00000297977.5	highly divergent homeobox	20	1	1	0	0	1	hsa-miR-125b-2-3p	-0.1	-0.15
RAP1GDS1	ENST00000408927.3	RAP1, GTP-GDP dissociation stimulator 1	970	1	0	1	0	0	hsa-miR-125b-2-3p	-0.1	-0.1
PPIA	ENST00000468812.1	peptidylprolyl isomerase A (cyclophilin A)	878	2	0	2	0	2	hsa-miR-125b-2-3p	-0.1	-0.34
KPNB1	ENST00000290158.4	karyopherin (importin) beta 1	465	2	0	1	1	0	hsa-miR-125b-2-3p	-0.1	-0.11
CYP26B1	ENST00000001146.2	cytochrome P450, family 26, subfamily B, polypeptide 1	1315	1	0	1	0	0	hsa-miR-125b-2-3p	-0.1	-0.1
DGKE	ENST00000284061.3	diacylglycerol kinase, epsilon 64kDa	470	2	0	2	0	2	hsa-miR-125b-2-3p	-0.1	-0.13
TIPRL	ENST00000367833.2	TIP41, TOR signaling pathway regulator-like (S. cerevisiae)	569	1	0	0	1	1	hsa-miR-125b-2-3p	-0.1	-0.12
C6orf89	ENST00000480824.2	chromosome 6 open reading frame 89	1972	1	0	1	0	2	hsa-miR-125b-2-3p	-0.1	-0.14
RAB35	ENST00000534951.1	RAB35, member RAS oncogene family	1051	1	0	1	0	0	hsa-miR-125b-2-3p	-0.1	-0.1
NIPAL3	ENST00000003912.3	NIPA-like domain containing 3	775	1	0	1	0	0	hsa-miR-125b-2-3p	-0.1	-0.12
TGFBRAP1	ENST00000393359.2	transforming growth factor, beta receptor associated protein 1	435	1	1	0	0	1	hsa-miR-125b-2-3p	-0.1	-0.1
STK38L	ENST00000389032.3	serine/threonine kinase 38 like	705	1	0	0	1	0	hsa-miR-125b-2-3p	-0.1	-0.1
STC1	ENST00000290271.2	stanniocalcin 1	2932	1	0	0	1	2	hsa-miR-125b-2-3p	-0.1	-0.1
SHPK	ENST00000225519.3	sedoheptulokinase	40	2	0	0	2	2	hsa-miR-125b-2-3p	-0.1	-0.11
PLXNC1	ENST00000258526.4	plexin C1	47	2	0	2	0	2	hsa-miR-125b-2-3p	-0.1	-0.1
HERC3	ENST00000402738.1	HECT and RLD domain containing E3 ubiquitin protein ligase 3	50	1	1	0	0	0	hsa-miR-125b-2-3p	-0.1	-0.1
WFDC3	ENST00000243938.4	WAP four-disulfide core domain 3	5	1	0	0	1	0	hsa-miR-125b-2-3p	-0.1	-0.1
MROH6	ENST00000398882.3	maestro heat-like repeat family member 6	24	2	1	0	1	0	hsa-miR-125b-2-3p	-0.1	-0.1
PDPK1	ENST00000441549.3	3-phosphoinositide dependent protein kinase-1	104	1	0	1	0	0	hsa-miR-125b-2-3p	-0.1	-0.12
MEGF9	ENST00000373930.3	multiple EGF-like-domains 9	689	1	0	1	0	0	hsa-miR-125b-2-3p	-0.1	-0.1
LANCL2	ENST00000254770.2	LanC lantibiotic synthetase component C-like 2 (bacterial)	237	2	0	1	1	1	hsa-miR-125b-2-3p	-0.1	-0.11
MARK1	ENST00000366918.4	MAP/microtubule affinity-regulating kinase 1	192	1	1	0	0	0	hsa-miR-125b-2-3p	-0.1	-0.21
PCDH11Y	ENST00000215473.6	protocadherin 11 Y-linked	0	2	2	0	0	1	hsa-miR-125b-2-3p	-0.1	-0.1
HERC2	ENST00000261609.7	HECT and RLD domain containing E3 ubiquitin protein ligase 2	1207	1	0	1	0	0	hsa-miR-125b-2-3p	-0.1	-0.1
ZSCAN12	ENST00000361028.1	zinc finger and SCAN domain containing 12	117	2	1	0	1	0	hsa-miR-125b-2-3p	-0.1	-0.1
FAM184B	ENST00000265018.3	family with sequence similarity 184, member B	22	1	1	0	0	0	hsa-miR-125b-2-3p	-0.1	-0.1
BCKDHB	ENST00000545529.1	branched chain keto acid dehydrogenase E1, beta polypeptide	143	1	0	0	1	1	hsa-miR-125b-2-3p	-0.1	-0.1
DGCR6	ENST00000608842.1	DiGeorge syndrome critical region gene 6	5	1	0	1	0	1	hsa-miR-125b-2-3p	-0.1	-0.1
HOXA10	ENST00000283921.4	homeobox A10	1910	1	0	0	1	0	hsa-miR-125b-2-3p	-0.1	-0.1
ATP6V1G2	ENST00000376151.4	ATPase, H+ transporting, lysosomal 13kDa, V1 subunit G2	16	1	0	0	1	0	hsa-miR-125b-2-3p	-0.1	-0.1
MCM10	ENST00000378694.1	minichromosome maintenance complex component 10	838	1	0	1	0	0	hsa-miR-125b-2-3p	-0.09	-0.12
GPR135	ENST00000395116.1	G protein-coupled receptor 135	40	2	0	1	1	1	hsa-miR-125b-2-3p	-0.09	-0.13
RGS7BP	ENST00000334025.2	regulator of G-protein signaling 7 binding protein	5	2	0	2	0	0	hsa-miR-125b-2-3p	-0.09	-0.29
C6orf141	ENST00000529246.2	chromosome 6 open reading frame 141	28	2	0	1	1	1	hsa-miR-125b-2-3p	-0.09	-0.14
MTMR12	ENST00000280285.5	myotubularin related protein 12	156	2	1	1	0	0	hsa-miR-125b-2-3p	-0.09	-0.15
RAP2A	ENST00000245304.4	RAP2A, member of RAS oncogene family	721	1	0	0	1	3	hsa-miR-125b-2-3p	-0.09	-0.11
NXPH3	ENST00000328741.5	neurexophilin 3	65	1	0	0	1	0	hsa-miR-125b-2-3p	-0.09	-0.09
TMPPE	ENST00000416695.2	transmembrane protein with metallophosphoesterase domain	22	2	1	0	1	2	hsa-miR-125b-2-3p	-0.09	-0.09
R3HDM4	ENST00000361574.5	R3H domain containing 4	123	1	0	1	0	1	hsa-miR-125b-2-3p	-0.09	-0.09
ELF4	ENST00000335997.7	E74-like factor 4 (ets domain transcription factor)	69	1	0	1	0	0	hsa-miR-125b-2-3p	-0.09	-0.09
APOL4	ENST00000404685.3	apolipoprotein L, 4	5	4	0	0	4	1	hsa-miR-125b-2-3p	-0.09	-0.09
PELI2	ENST00000267460.4	pellino E3 ubiquitin protein ligase family member 2	229	1	0	1	0	0	hsa-miR-125b-2-3p	-0.09	-0.1
GRWD1	ENST00000253237.5	glutamate-rich WD repeat containing 1	2673	1	0	1	0	0	hsa-miR-125b-2-3p	-0.09	-0.09
LAYN	ENST00000525126.1	layilin	175	2	0	1	1	0	hsa-miR-125b-2-3p	-0.09	-0.11
P4HA2	ENST00000401867.1	prolyl 4-hydroxylase, alpha polypeptide II	1077	1	0	1	0	1	hsa-miR-125b-2-3p	-0.09	-0.12
MME	ENST00000460393.1	membrane metallo-endopeptidase	37	1	0	1	0	0	hsa-miR-125b-2-3p	-0.09	-0.15
DLX3	ENST00000434704.2	distal-less homeobox 3	5	1	0	1	0	0	hsa-miR-125b-2-3p	-0.09	-0.09
TREML2	ENST00000483722.1	triggering receptor expressed on myeloid cells-like 2	5	2	0	1	1	0	hsa-miR-125b-2-3p	-0.09	-0.09
HAS3	ENST00000306560.1	hyaluronan synthase 3	15	1	1	0	0	0	hsa-miR-125b-2-3p	-0.09	-0.09
ANKRD62	ENST00000314074.8	ankyrin repeat domain 62	5	1	0	1	0	0	hsa-miR-125b-2-3p	-0.09	-0.09
ARHGAP17	ENST00000441763.2	Rho GTPase activating protein 17	1337	1	0	1	0	0	hsa-miR-125b-2-3p	-0.09	-0.09
CHEK1	ENST00000534070.1	checkpoint kinase 1	338	1	0	0	1	1	hsa-miR-125b-2-3p	-0.09	-0.26
CEP41	ENST00000223208.5	centrosomal protein 41kDa	346	3	0	1	2	3	hsa-miR-125b-2-3p	-0.09	-0.13
UBFD1	ENST00000395878.3	ubiquitin family domain containing 1	6826	1	0	0	1	3	hsa-miR-125b-2-3p	-0.09	-0.1
TM4SF4	ENST00000305354.4	transmembrane 4 L six family member 4	348	1	0	0	1	0	hsa-miR-125b-2-3p	-0.09	-0.13
GIPC2	ENST00000370759.3	GIPC PDZ domain containing family, member 2	16	1	0	1	0	0	hsa-miR-125b-2-3p	-0.09	-0.15
HCCS	ENST00000321143.4	holocytochrome c synthase	1615	1	0	1	0	0	hsa-miR-125b-2-3p	-0.09	-0.15
FAM175B	ENST00000298492.5	family with sequence similarity 175, member B	525	1	0	1	0	1	hsa-miR-125b-2-3p	-0.09	-0.09
NRP1	ENST00000374875.1	neuropilin 1	586	2	0	1	1	0	hsa-miR-125b-2-3p	-0.09	-0.09
POLR2A	ENST00000322644.6	polymerase (RNA) II (DNA directed) polypeptide A, 220kDa	7006	1	0	1	0	1	hsa-miR-125b-2-3p	-0.09	-0.09
SOAT2	ENST00000301466.3	sterol O-acyltransferase 2	823	1	0	1	0	0	hsa-miR-125b-2-3p	-0.09	-0.09
SOX8	ENST00000293894.3	SRY (sex determining region Y)-box 8	5	2	0	1	1	0	hsa-miR-125b-2-3p	-0.09	-0.09
KCNH8	ENST00000328405.2	potassium voltage-gated channel, subfamily H (eag-related), member 8	5	2	0	2	0	0	hsa-miR-125b-2-3p	-0.09	-0.09
SOCS5	ENST00000306503.5	suppressor of cytokine signaling 5	72	1	0	0	1	2	hsa-miR-125b-2-3p	-0.09	-0.11
KDELR3	ENST00000216014.4	KDEL (Lys-Asp-Glu-Leu) endoplasmic reticulum protein retention receptor 3	329	1	0	0	1	0	hsa-miR-125b-2-3p	-0.09	-0.1
ARFGAP3	ENST00000263245.5	ADP-ribosylation factor GTPase activating protein 3	6000	1	0	0	1	0	hsa-miR-125b-2-3p	-0.09	-0.09
AGFG1	ENST00000310078.8	ArfGAP with FG repeats 1	2019	2	1	0	1	2	hsa-miR-125b-2-3p	-0.09	-0.1
UBE2N	ENST00000550657.1	ubiquitin-conjugating enzyme E2N	321	1	0	0	1	1	hsa-miR-125b-2-3p	-0.09	-0.11
HTR6	ENST00000289753.1	5-hydroxytryptamine (serotonin) receptor 6, G protein-coupled	16	1	0	1	0	0	hsa-miR-125b-2-3p	-0.09	-0.14
FAM168B	ENST00000409185.1	family with sequence similarity 168, member B	122	1	0	1	0	0	hsa-miR-125b-2-3p	-0.09	-0.24
FRRS1	ENST00000287474.5	ferric-chelate reductase 1	97	2	0	0	2	5	hsa-miR-125b-2-3p	-0.09	-0.11
ATP6V1C1	ENST00000395862.3	ATPase, H+ transporting, lysosomal 42kDa, V1 subunit C1	951	2	1	1	0	1	hsa-miR-125b-2-3p	-0.09	-0.36
SPIB	ENST00000595883.1	Spi-B transcription factor (Spi-1/PU.1 related)	10	2	0	1	1	0	hsa-miR-125b-2-3p	-0.09	-0.09
TRDN	ENST00000398178.3	triadin	5	2	0	1	1	0	hsa-miR-125b-2-3p	-0.09	-0.09
PEG10	ENST00000482108.1	paternally expressed 10	8778	3	0	1	2	0	hsa-miR-125b-2-3p	-0.09	-0.09
TEX19	ENST00000333437.4	testis expressed 19	14	2	0	1	1	0	hsa-miR-125b-2-3p	-0.09	-0.09
SLC7A14	ENST00000231706.5	solute carrier family 7, member 14	5	3	1	2	0	0	hsa-miR-125b-2-3p	-0.09	-0.09
FLI1	ENST00000527786.2	Fli-1 proto-oncogene, ETS transcription factor	116	1	0	0	1	1	hsa-miR-125b-2-3p	-0.09	-0.09
INPP5F	ENST00000361976.2	inositol polyphosphate-5-phosphatase F	988	1	0	0	1	0	hsa-miR-125b-2-3p	-0.09	-0.09
TTC39C	ENST00000540918.2	tetratricopeptide repeat domain 39C	494	1	0	0	1	0	hsa-miR-125b-2-3p	-0.09	-0.1
CDK19	ENST00000368911.3	cyclin-dependent kinase 19	51	3	0	0	3	0	hsa-miR-125b-2-3p	-0.09	-0.1
TMEM64	ENST00000458549.2	transmembrane protein 64	200	2	0	1	1	2	hsa-miR-125b-2-3p	-0.09	-0.29
MAD1L1	ENST00000402746.1	MAD1 mitotic arrest deficient-like 1 (yeast)	5	1	0	0	1	0	hsa-miR-125b-2-3p	-0.09	-0.09
ENDOU	ENST00000229003.3	endonuclease, polyU-specific	9	1	0	1	0	0	hsa-miR-125b-2-3p	-0.09	-0.09
SLC15A2	ENST00000489711.1	solute carrier family 15 (oligopeptide transporter), member 2	21	1	0	1	0	0	hsa-miR-125b-2-3p	-0.09	-0.09
REV1	ENST00000393445.3	REV1, polymerase (DNA directed)	1210	1	0	0	1	0	hsa-miR-125b-2-3p	-0.09	-0.09
TM4SF20	ENST00000304568.3	transmembrane 4 L six family member 20	5	1	0	1	0	0	hsa-miR-125b-2-3p	-0.09	-0.09
ENO2	ENST00000545045.2	enolase 2 (gamma, neuronal)	100	1	0	1	0	0	hsa-miR-125b-2-3p	-0.09	-0.09
ZNF283	ENST00000324461.7	zinc finger protein 283	194	1	0	0	1	0	hsa-miR-125b-2-3p	-0.09	-0.09
CDV3	ENST00000420115.2	CDV3 homolog (mouse)	523	1	0	1	0	1	hsa-miR-125b-2-3p	-0.09	-0.12
WWTR1	ENST00000465804.1	WW domain containing transcription regulator 1	828	2	0	0	2	1	hsa-miR-125b-2-3p	-0.09	-0.12
GORASP2	ENST00000234160.4	golgi reassembly stacking protein 2, 55kDa	1944	1	0	1	0	1	hsa-miR-125b-2-3p	-0.09	-0.13
TNPO1	ENST00000337273.5	transportin 1	2041	1	0	0	1	3	hsa-miR-125b-2-3p	-0.09	-0.18
ACAP2	ENST00000326793.6	ArfGAP with coiled-coil, ankyrin repeat and PH domains 2	253	1	0	1	0	1	hsa-miR-125b-2-3p	-0.09	-0.11
INTS2	ENST00000444766.3	integrator complex subunit 2	109	1	0	1	0	0	hsa-miR-125b-2-3p	-0.09	-0.09
PIRT	ENST00000580256.2	phosphoinositide-interacting regulator of transient receptor potential channels	5	1	0	1	0	1	hsa-miR-125b-2-3p	-0.09	-0.09
NUP50	ENST00000347635.4	nucleoporin 50kDa	57	1	0	0	1	1	hsa-miR-125b-2-3p	-0.09	-0.09
ZFP36L2	ENST00000282388.3	ZFP36 ring finger protein-like 2	317	1	0	0	1	2	hsa-miR-125b-2-3p	-0.09	-0.09
ACTR2	ENST00000260641.5	ARP2 actin-related protein 2 homolog (yeast)	71	1	0	1	0	0	hsa-miR-125b-2-3p	-0.09	-0.09
MARCKSL1	ENST00000329421.7	MARCKS-like 1	1382	1	0	0	1	1	hsa-miR-125b-2-3p	-0.09	-0.09
FBXO21	ENST00000427718.2	F-box protein 21	1035	1	0	1	0	0	hsa-miR-125b-2-3p	-0.09	-0.09
RSBN1	ENST00000261441.5	round spermatid basic protein 1	54	2	0	2	0	0	hsa-miR-125b-2-3p	-0.09	-0.09
ARL1	ENST00000261636.8	ADP-ribosylation factor-like 1	600	1	0	0	1	1	hsa-miR-125b-2-3p	-0.09	-0.2
TRAF3	ENST00000560371.1	TNF receptor-associated factor 3	833	4	1	0	3	0	hsa-miR-125b-2-3p	-0.09	-0.12
BTC	ENST00000395743.3	betacellulin	12	1	0	1	0	0	hsa-miR-125b-2-3p	-0.09	-0.09
PARG	ENST00000402038.3	poly (ADP-ribose) glycohydrolase	445	1	0	0	1	0	hsa-miR-125b-2-3p	-0.09	-0.09
CKAP2	ENST00000378037.5	cytoskeleton associated protein 2	2841	1	0	1	0	0	hsa-miR-125b-2-3p	-0.09	-0.09
NLGN4X	ENST00000381095.3	neuroligin 4, X-linked	5	2	0	1	1	0	hsa-miR-125b-2-3p	-0.09	-0.09
SKIDA1	ENST00000449193.2	SKI/DACH domain containing 1	18	1	0	1	0	1	hsa-miR-125b-2-3p	-0.09	-0.14
QTRTD1	ENST00000281273.4	queuine tRNA-ribosyltransferase domain containing 1	123	2	0	0	2	0	hsa-miR-125b-2-3p	-0.09	-0.15
EFCAB2	ENST00000366523.1	EF-hand calcium binding domain 2	204	1	0	0	1	2	hsa-miR-125b-2-3p	-0.09	-0.1
FAM172A	ENST00000395965.3	family with sequence similarity 172, member A	257	2	1	1	0	1	hsa-miR-125b-2-3p	-0.09	-0.27
BROX	ENST00000537020.1	BRO1 domain and CAAX motif containing	149	1	0	1	0	0	hsa-miR-125b-2-3p	-0.09	-0.11
TMX3	ENST00000299608.2	thioredoxin-related transmembrane protein 3	348	1	0	0	1	0	hsa-miR-125b-2-3p	-0.09	-0.09
TCEAL7	ENST00000332431.4	transcription elongation factor A (SII)-like 7	15	1	0	1	0	0	hsa-miR-125b-2-3p	-0.09	-0.28
DNASE1L1	ENST00000369809.1	deoxyribonuclease I-like 1	16	1	0	1	0	1	hsa-miR-125b-2-3p	-0.09	-0.11
ZG16	ENST00000400752.4	zymogen granule protein 16	23	2	0	0	2	0	hsa-miR-125b-2-3p	-0.09	-0.11
RAB11A	ENST00000569896.1	RAB11A, member RAS oncogene family	5781	1	0	1	0	2	hsa-miR-125b-2-3p	-0.09	-0.21
DDX18	ENST00000263239.2	DEAD (Asp-Glu-Ala-Asp) box polypeptide 18	141	1	0	0	1	0	hsa-miR-125b-2-3p	-0.09	-0.1
CNEP1R1	ENST00000562576.1	CTD nuclear envelope phosphatase 1 regulatory subunit 1	546	1	0	0	1	0	hsa-miR-125b-2-3p	-0.09	-0.09
LHX8	ENST00000294638.5	LIM homeobox 8	18	1	0	0	1	0	hsa-miR-125b-2-3p	-0.09	-0.18
NCMAP	ENST00000374392.2	noncompact myelin associated protein	17	1	1	0	0	0	hsa-miR-125b-2-3p	-0.09	-0.32
NOL12	ENST00000359114.4	nucleolar protein 12	536	1	0	0	1	0	hsa-miR-125b-2-3p	-0.09	-0.09
MFHAS1	ENST00000276282.6	malignant fibrous histiocytoma amplified sequence 1	130	2	0	2	0	0	hsa-miR-125b-2-3p	-0.09	-0.12
COL19A1	ENST00000322773.4	collagen, type XIX, alpha 1	5	1	0	0	1	1	hsa-miR-125b-2-3p	-0.09	-0.09
C4orf36	ENST00000473559.1	chromosome 4 open reading frame 36	5	1	0	0	1	1	hsa-miR-125b-2-3p	-0.09	-0.09
CXCL12	ENST00000343575.6	chemokine (C-X-C motif) ligand 12	719	1	0	0	1	0	hsa-miR-125b-2-3p	-0.09	-0.09
ZNF648	ENST00000339948.3	zinc finger protein 648	5	1	0	0	1	1	hsa-miR-125b-2-3p	-0.09	-0.09
BCL2L1	ENST00000376062.2	BCL2-like 1	7726	1	0	0	1	0	hsa-miR-125b-2-3p	-0.09	-0.09
VHL	ENST00000256474.2	von Hippel-Lindau tumor suppressor, E3 ubiquitin protein ligase	2386	2	0	0	2	0	hsa-miR-125b-2-3p	-0.09	-0.11
SNRPB2	ENST00000377943.5	small nuclear ribonucleoprotein polypeptide B	593	1	0	1	0	0	hsa-miR-125b-2-3p	-0.09	-0.31
TCF4	ENST00000354452.3	transcription factor 4	394	1	1	0	0	0	hsa-miR-125b-2-3p	-0.09	-0.11
KLF10	ENST00000285407.6	Kruppel-like factor 10	320	1	0	0	1	2	hsa-miR-125b-2-3p	-0.09	-0.09
RNF223	ENST00000453464.2	ring finger protein 223	5	1	0	0	1	0	hsa-miR-125b-2-3p	-0.09	-0.09
RICTOR	ENST00000357387.3	RPTOR independent companion of MTOR, complex 2	441	1	0	1	0	0	hsa-miR-125b-2-3p	-0.09	-0.09
HDC	ENST00000267845.3	histidine decarboxylase	5	1	0	0	1	0	hsa-miR-125b-2-3p	-0.09	-0.09
ZNF804B	ENST00000333190.4	zinc finger protein 804B	0	2	1	0	1	0	hsa-miR-125b-2-3p	-0.09	-0.09
ACSL5	ENST00000354273.4	acyl-CoA synthetase long-chain family member 5	104	1	0	0	1	0	hsa-miR-125b-2-3p	-0.09	-0.09
ADAM28	ENST00000265769.4	ADAM metallopeptidase domain 28	5	3	1	0	2	0	hsa-miR-125b-2-3p	-0.09	-0.09
LYPD3	ENST00000244333.3	LY6/PLAUR domain containing 3	13	1	0	0	1	0	hsa-miR-125b-2-3p	-0.09	-0.09
NOS1AP	ENST00000361897.5	nitric oxide synthase 1 (neuronal) adaptor protein	5	1	1	0	0	1	hsa-miR-125b-2-3p	-0.09	-0.09
GPLD1	ENST00000230036.1	glycosylphosphatidylinositol specific phospholipase D1	51	3	2	1	0	0	hsa-miR-125b-2-3p	-0.08	-0.11
PEX26	ENST00000329627.7	peroxisomal biogenesis factor 26	157	5	1	2	2	2	hsa-miR-125b-2-3p	-0.08	-0.2
FGD4	ENST00000427716.2	FYVE, RhoGEF and PH domain containing 4	38	2	1	1	0	0	hsa-miR-125b-2-3p	-0.08	-0.12
KLHL28	ENST00000396128.4	kelch-like family member 28	9	1	1	0	0	1	hsa-miR-125b-2-3p	-0.08	-0.16
PRKRIR	ENST00000260045.3	protein-kinase, interferon-inducible double stranded RNA dependent inhibitor, repressor of (P58 repressor)	13	1	0	0	1	1	hsa-miR-125b-2-3p	-0.08	-0.13
ATXN1	ENST00000244769.4	ataxin 1	106	1	0	1	0	3	hsa-miR-125b-2-3p	-0.08	-0.1
LZTR1	ENST00000215739.8	leucine-zipper-like transcription regulator 1	356	1	1	0	0	0	hsa-miR-125b-2-3p	-0.08	-0.08
ZBTB39	ENST00000300101.2	zinc finger and BTB domain containing 39	7	2	1	1	0	0	hsa-miR-125b-2-3p	-0.08	-0.08
C1QL3	ENST00000298943.3	complement component 1, q subcomponent-like 3	77	1	0	0	1	0	hsa-miR-125b-2-3p	-0.08	-0.08
NXPE3	ENST00000422132.1	neurexophilin and PC-esterase domain family, member 3	630	2	1	0	1	1	hsa-miR-125b-2-3p	-0.08	-0.19
RNF187	ENST00000305943.7	ring finger protein 187	13589	1	0	0	1	3	hsa-miR-125b-2-3p	-0.08	-0.1
RP4-559A3.7	ENST00000432920.2	Uncharacterized protein	15	1	0	1	0	0	hsa-miR-125b-2-3p	-0.08	-0.13
SNX21	ENST00000462307.1	sorting nexin family member 21	343	1	0	1	0	1	hsa-miR-125b-2-3p	-0.08	-0.12
NAA15	ENST00000296543.5	N(alpha)-acetyltransferase 15, NatA auxiliary subunit	546	2	0	1	1	1	hsa-miR-125b-2-3p	-0.08	-0.21
KCTD16	ENST00000507359.3	potassium channel tetramerization domain containing 16	36	4	0	1	3	3	hsa-miR-125b-2-3p	-0.08	-0.18
ORMDL1	ENST00000392350.3	ORM1-like 1 (S. cerevisiae)	998	1	0	0	1	0	hsa-miR-125b-2-3p	-0.08	-0.1
CDCA3	ENST00000540683.1	cell division cycle associated 3	1066	1	0	0	1	1	hsa-miR-125b-2-3p	-0.08	-0.18
GRIN2C	ENST00000293190.5	glutamate receptor, ionotropic, N-methyl D-aspartate 2C	5	1	0	1	0	0	hsa-miR-125b-2-3p	-0.08	-0.08
ZMYM4	ENST00000314607.6	zinc finger, MYM-type 4	280	1	1	0	0	1	hsa-miR-125b-2-3p	-0.08	-0.08
KIF14	ENST00000367350.4	kinesin family member 14	451	1	0	1	0	1	hsa-miR-125b-2-3p	-0.08	-0.08
CPEB2	ENST00000538197.1	cytoplasmic polyadenylation element binding protein 2	367	1	0	1	0	0	hsa-miR-125b-2-3p	-0.08	-0.09
ZNF841	ENST00000594295.1	zinc finger protein 841	21	2	0	1	1	0	hsa-miR-125b-2-3p	-0.08	-0.11
SETD5	ENST00000402198.1	SET domain containing 5	48	3	1	2	0	0	hsa-miR-125b-2-3p	-0.08	-0.1
WDR70	ENST00000265107.4	WD repeat domain 70	23	2	0	1	1	1	hsa-miR-125b-2-3p	-0.08	-0.14
UBE2B	ENST00000265339.2	ubiquitin-conjugating enzyme E2B	3421	1	0	1	0	3	hsa-miR-125b-2-3p	-0.08	-0.23
VCPIP1	ENST00000310421.4	valosin containing protein (p97)/p47 complex interacting protein 1	228	2	0	1	1	1	hsa-miR-125b-2-3p	-0.08	-0.1
TBX3	ENST00000349155.2	T-box 3	71	1	0	0	1	0	hsa-miR-125b-2-3p	-0.08	-0.08
RNASE3	ENST00000304639.3	ribonuclease, RNase A family, 3	5	1	0	0	1	0	hsa-miR-125b-2-3p	-0.08	-0.08
FAT4	ENST00000394329.3	FAT atypical cadherin 4	75	1	0	1	0	0	hsa-miR-125b-2-3p	-0.08	-0.08
AL162407.1	ENST00000451472.1	CDNA FLJ20147 fis, clone COL07954; HCG1781466; Uncharacterized protein	253	1	0	0	1	0	hsa-miR-125b-2-3p	-0.08	-0.08
CCNYL1	ENST00000295414.3	cyclin Y-like 1	111	1	0	0	1	0	hsa-miR-125b-2-3p	-0.08	-0.08
TMEM185B	ENST00000426077.2	transmembrane protein 185B	1146	1	1	0	0	0	hsa-miR-125b-2-3p	-0.08	-0.12
DIDO1	ENST00000266070.4	death inducer-obliterator 1	1279	1	0	1	0	0	hsa-miR-125b-2-3p	-0.08	-0.08
DSG2	ENST00000261590.8	desmoglein 2	810	1	0	1	0	0	hsa-miR-125b-2-3p	-0.08	-0.09
CCNJL	ENST00000393977.3	cyclin J-like	66	1	1	0	0	1	hsa-miR-125b-2-3p	-0.08	-0.14
UBR1	ENST00000382177.2	ubiquitin protein ligase E3 component n-recognin 1	11	1	0	1	0	1	hsa-miR-125b-2-3p	-0.08	-0.09
LANCL1	ENST00000443314.1	LanC lantibiotic synthetase component C-like 1 (bacterial)	3395	2	0	1	1	2	hsa-miR-125b-2-3p	-0.08	-0.08
RDH12	ENST00000551171.1	retinol dehydrogenase 12 (all-trans/9-cis/11-cis)	20	1	0	0	1	0	hsa-miR-125b-2-3p	-0.08	-0.08
OPN3	ENST00000366554.2	opsin 3	208	1	0	1	0	1	hsa-miR-125b-2-3p	-0.08	-0.08
TMEM178B	ENST00000565468.1	transmembrane protein 178B	129	3	1	1	1	1	hsa-miR-125b-2-3p	-0.08	-0.08
ZNF891	ENST00000537226.1	zinc finger protein 891	9	1	0	0	1	0	hsa-miR-125b-2-3p	-0.08	-0.11
GPR26	ENST00000284674.1	G protein-coupled receptor 26	5	1	1	0	0	0	hsa-miR-125b-2-3p	-0.08	-0.08
SVEP1	ENST00000401783.2	sushi, von Willebrand factor type A, EGF and pentraxin domain containing 1	154	1	0	0	1	0	hsa-miR-125b-2-3p	-0.08	-0.08
RNASE2	ENST00000304625.2	ribonuclease, RNase A family, 2 (liver, eosinophil-derived neurotoxin)	5	1	0	0	1	0	hsa-miR-125b-2-3p	-0.08	-0.08
RTKN	ENST00000305557.5	rhotekin	306	1	0	0	1	0	hsa-miR-125b-2-3p	-0.08	-0.08
KLHL11	ENST00000319121.3	kelch-like family member 11	16	1	0	1	0	1	hsa-miR-125b-2-3p	-0.08	-0.12
TSN	ENST00000536142.1	translin	886	1	0	0	1	1	hsa-miR-125b-2-3p	-0.08	-0.14
GFRA1	ENST00000439649.3	GDNF family receptor alpha 1	69	1	0	0	1	0	hsa-miR-125b-2-3p	-0.08	-0.11
PDK3	ENST00000441463.2	pyruvate dehydrogenase kinase, isozyme 3	659	2	1	0	1	3	hsa-miR-125b-2-3p	-0.08	-0.14
USP51	ENST00000500968.3	ubiquitin specific peptidase 51	26	1	0	0	1	0	hsa-miR-125b-2-3p	-0.08	-0.08
CCL28	ENST00000361115.4	chemokine (C-C motif) ligand 28	5	1	0	0	1	0	hsa-miR-125b-2-3p	-0.08	-0.08
TSPO	ENST00000337554.3	translocator protein (18kDa)	10516	1	0	0	1	0	hsa-miR-125b-2-3p	-0.08	-0.08
SLC17A6	ENST00000263160.3	solute carrier family 17 (vesicular glutamate transporter), member 6	5	1	0	1	0	0	hsa-miR-125b-2-3p	-0.08	-0.08
LZIC	ENST00000377223.1	leucine zipper and CTNNBIP1 domain containing	508	2	0	1	1	3	hsa-miR-125b-2-3p	-0.08	-0.21
ITGA4	ENST00000397033.2	integrin, alpha 4 (antigen CD49D, alpha 4 subunit of VLA-4 receptor)	29	1	0	0	1	0	hsa-miR-125b-2-3p	-0.08	-0.08
PDS5B	ENST00000315596.10	PDS5, regulator of cohesion maintenance, homolog B (S. cerevisiae)	1493	2	0	0	2	0	hsa-miR-125b-2-3p	-0.08	-0.09
KCNC3	ENST00000376959.2	potassium voltage-gated channel, Shaw-related subfamily, member 3	5	1	0	1	0	0	hsa-miR-125b-2-3p	-0.08	-0.08
KDM5A	ENST00000399788.2	lysine (K)-specific demethylase 5A	118	1	0	1	0	2	hsa-miR-125b-2-3p	-0.08	-0.19
MTFMT	ENST00000220058.4	mitochondrial methionyl-tRNA formyltransferase	629	2	0	1	1	0	hsa-miR-125b-2-3p	-0.08	-0.26
NFAT5	ENST00000354436.2	nuclear factor of activated T-cells 5, tonicity-responsive	128	1	0	1	0	3	hsa-miR-125b-2-3p	-0.08	-0.11
NAT8L	ENST00000331662.3	N-acetyltransferase 8-like (GCN5-related, putative)	220	1	0	1	0	2	hsa-miR-125b-2-3p	-0.08	-0.09
DNAJC3	ENST00000602402.1	DnaJ (Hsp40) homolog, subfamily C, member 3	125	2	1	0	1	0	hsa-miR-125b-2-3p	-0.08	-0.09
KIAA0247	ENST00000342745.4	KIAA0247	161	1	0	1	0	0	hsa-miR-125b-2-3p	-0.08	-0.08
KBTBD11	ENST00000320248.3	kelch repeat and BTB (POZ) domain containing 11	173	1	1	0	0	0	hsa-miR-125b-2-3p	-0.08	-0.08
AP3M1	ENST00000355264.4	adaptor-related protein complex 3, mu 1 subunit	601	1	0	1	0	0	hsa-miR-125b-2-3p	-0.08	-0.08
FAM134C	ENST00000309428.5	family with sequence similarity 134, member C	397	1	0	0	1	0	hsa-miR-125b-2-3p	-0.08	-0.08
SGCD	ENST00000435422.3	sarcoglycan, delta (35kDa dystrophin-associated glycoprotein)	39	2	0	2	0	4	hsa-miR-125b-2-3p	-0.08	-0.09
ATOX1	ENST00000521264.1	antioxidant 1 copper chaperone	43	1	0	1	0	1	hsa-miR-125b-2-3p	-0.08	-0.09
USP3	ENST00000380324.3	ubiquitin specific peptidase 3	583	1	0	1	0	3	hsa-miR-125b-2-3p	-0.08	-0.11
RPL35A	ENST00000464167.1	ribosomal protein L35a	802	1	1	0	0	0	hsa-miR-125b-2-3p	-0.08	-0.37
NRIP3	ENST00000309166.3	nuclear receptor interacting protein 3	58	1	0	1	0	2	hsa-miR-125b-2-3p	-0.08	-0.08
GNS	ENST00000418919.2	glucosamine (N-acetyl)-6-sulfatase	2435	2	0	0	2	1	hsa-miR-125b-2-3p	-0.08	-0.08
CAMLG	ENST00000514518.1	calcium modulating ligand	458	1	0	0	1	1	hsa-miR-125b-2-3p	-0.08	-0.13
ACVR2A	ENST00000241416.7	activin A receptor, type IIA	109	2	0	0	2	2	hsa-miR-125b-2-3p	-0.08	-0.22
TFRC	ENST00000540528.1	transferrin receptor	296	1	0	1	0	0	hsa-miR-125b-2-3p	-0.08	-0.08
FASLG	ENST00000340030.3	Fas ligand (TNF superfamily, member 6)	5	1	0	0	1	0	hsa-miR-125b-2-3p	-0.08	-0.08
MAFG	ENST00000357736.4	v-maf avian musculoaponeurotic fibrosarcoma oncogene homolog G	5	1	0	0	1	3	hsa-miR-125b-2-3p	-0.08	-0.08
KLK15	ENST00000301421.2	kallikrein-related peptidase 15	5	1	0	0	1	0	hsa-miR-125b-2-3p	-0.08	-0.08
RASL12	ENST00000220062.4	RAS-like, family 12	39	1	0	1	0	1	hsa-miR-125b-2-3p	-0.08	-0.08
CCDC36	ENST00000438782.1	coiled-coil domain containing 36	5	1	0	0	1	0	hsa-miR-125b-2-3p	-0.08	-0.08
SYTL5	ENST00000357972.5	synaptotagmin-like 5	37	1	0	1	0	1	hsa-miR-125b-2-3p	-0.08	-0.08
GXYLT2	ENST00000389617.4	glucoside xylosyltransferase 2	207	1	0	0	1	0	hsa-miR-125b-2-3p	-0.08	-0.08
AC026703.1	ENST00000326958.1		182	1	0	0	1	1	hsa-miR-125b-2-3p	-0.08	-0.08
TGFBR1	ENST00000374994.4	transforming growth factor, beta receptor 1	249	1	0	0	1	0	hsa-miR-125b-2-3p	-0.08	-0.08
BNIP2	ENST00000267859.3	BCL2/adenovirus E1B 19kDa interacting protein 2	1255	1	0	1	0	0	hsa-miR-125b-2-3p	-0.08	-0.16
POFUT1	ENST00000375749.3	protein O-fucosyltransferase 1	647	1	0	1	0	1	hsa-miR-125b-2-3p	-0.08	-0.1
NKRF	ENST00000371527.1	NFKB repressing factor	607	1	0	0	1	0	hsa-miR-125b-2-3p	-0.08	-0.09
TAOK1	ENST00000261716.3	TAO kinase 1	164	4	1	2	1	1	hsa-miR-125b-2-3p	-0.08	-0.09
ZNF527	ENST00000587349.1	zinc finger protein 527	86	1	0	0	1	1	hsa-miR-125b-2-3p	-0.08	-0.21
RRP1B	ENST00000340648.4	ribosomal RNA processing 1B	314	1	0	1	0	0	hsa-miR-125b-2-3p	-0.08	-0.08
SGMS2	ENST00000394684.4	sphingomyelin synthase 2	111	2	0	1	1	3	hsa-miR-125b-2-3p	-0.08	-0.11
AMOTL1	ENST00000317837.9	angiomotin like 1	712	1	0	1	0	0	hsa-miR-125b-2-3p	-0.08	-0.12
FAM47E-STBD1	ENST00000237642.6	FAM47E-STBD1 readthrough	503	1	0	1	0	0	hsa-miR-125b-2-3p	-0.08	-0.09
LIMS1	ENST00000393310.1	LIM and senescent cell antigen-like domains 1	68	1	0	0	1	1	hsa-miR-125b-2-3p	-0.08	-0.09
HCAR1	ENST00000432564.1	hydroxycarboxylic acid receptor 1	38	2	1	0	1	1	hsa-miR-125b-2-3p	-0.08	-0.08
HLA-DOA	ENST00000229829.5	major histocompatibility complex, class II, DO alpha	7	1	0	1	0	0	hsa-miR-125b-2-3p	-0.08	-0.08
ANKIB1	ENST00000265742.3	ankyrin repeat and IBR domain containing 1	127	1	0	1	0	1	hsa-miR-125b-2-3p	-0.08	-0.08
MTRR	ENST00000264668.2	5-methyltetrahydrofolate-homocysteine methyltransferase reductase	374	1	0	0	1	0	hsa-miR-125b-2-3p	-0.08	-0.08
RGL1	ENST00000304685.4	ral guanine nucleotide dissociation stimulator-like 1	188	1	0	0	1	0	hsa-miR-125b-2-3p	-0.08	-0.08
PAK1	ENST00000278568.4	p21 protein (Cdc42/Rac)-activated kinase 1	374	2	0	1	1	0	hsa-miR-125b-2-3p	-0.08	-0.14
CEP57L1	ENST00000368968.2	centrosomal protein 57kDa-like 1	90	1	1	0	0	1	hsa-miR-125b-2-3p	-0.08	-0.26
MTUS2	ENST00000431530.3	microtubule associated tumor suppressor candidate 2	17	1	0	1	0	0	hsa-miR-125b-2-3p	-0.08	-0.11
EPGN	ENST00000413830.1	epithelial mitogen	26	1	0	0	1	0	hsa-miR-125b-2-3p	-0.08	-0.18
POLA2	ENST00000265465.3	polymerase (DNA directed), alpha 2, accessory subunit	2627	2	0	1	1	2	hsa-miR-125b-2-3p	-0.08	-0.12
ZNF529	ENST00000334116.7	zinc finger protein 529	120	2	0	0	2	1	hsa-miR-125b-2-3p	-0.08	-0.12
TMEM138	ENST00000278826.6	transmembrane protein 138	1694	1	0	0	1	0	hsa-miR-125b-2-3p	-0.08	-0.08
RPS6KB1	ENST00000225577.4	ribosomal protein S6 kinase, 70kDa, polypeptide 1	16	1	0	0	1	1	hsa-miR-125b-2-3p	-0.08	-0.08
ARCN1	ENST00000359415.4	archain 1	1139	1	0	1	0	0	hsa-miR-125b-2-3p	-0.08	-0.08
SMARCC1	ENST00000254480.5	SWI/SNF related, matrix associated, actin dependent regulator of chromatin, subfamily c, member 1	727	1	0	1	0	0	hsa-miR-125b-2-3p	-0.08	-0.08
MCFD2	ENST00000444761.2	multiple coagulation factor deficiency 2	1648	1	0	0	1	0	hsa-miR-125b-2-3p	-0.08	-0.09
IER5L	ENST00000372491.2	immediate early response 5-like	24	1	0	0	1	0	hsa-miR-125b-2-3p	-0.08	-0.08
RBMXL1	ENST00000321792.5	RNA binding motif protein, X-linked-like 1	46	1	0	0	1	0	hsa-miR-125b-2-3p	-0.08	-0.08
FAM208A	ENST00000493960.2	family with sequence similarity 208, member A	60	1	0	1	0	0	hsa-miR-125b-2-3p	-0.08	-0.08
DSTYK	ENST00000367160.4	dual serine/threonine and tyrosine protein kinase	256	1	0	1	0	2	hsa-miR-125b-2-3p	-0.08	-0.08
RBPJ	ENST00000504907.1	recombination signal binding protein for immunoglobulin kappa J region	70	1	0	1	0	0	hsa-miR-125b-2-3p	-0.08	-0.13
GRPEL1	ENST00000264954.4	GrpE-like 1, mitochondrial (E. coli)	1416	1	1	0	0	0	hsa-miR-125b-2-3p	-0.08	-0.21
C10orf118	ENST00000543782.1	chromosome 10 open reading frame 118	146	1	0	1	0	1	hsa-miR-125b-2-3p	-0.08	-0.09
CKAP4	ENST00000378026.4	cytoskeleton-associated protein 4	1923	1	0	0	1	1	hsa-miR-125b-2-3p	-0.08	-0.08
ST8SIA3	ENST00000324000.3	ST8 alpha-N-acetyl-neuraminide alpha-2,8-sialyltransferase 3	5	3	0	1	2	5	hsa-miR-125b-2-3p	-0.07	-0.07
NAALAD2	ENST00000534061.1	N-acetylated alpha-linked acidic dipeptidase 2	5	1	0	0	1	1	hsa-miR-125b-2-3p	-0.07	-0.08
PRDM5	ENST00000515109.1	PR domain containing 5	22	1	0	1	0	0	hsa-miR-125b-2-3p	-0.07	-0.07
ROR1	ENST00000371079.1	receptor tyrosine kinase-like orphan receptor 1	80	1	0	0	1	0	hsa-miR-125b-2-3p	-0.07	-0.07
C8orf46	ENST00000522977.1	chromosome 8 open reading frame 46	6	1	0	0	1	0	hsa-miR-125b-2-3p	-0.07	-0.07
AXIN2	ENST00000307078.5	axin 2	86	1	0	0	1	0	hsa-miR-125b-2-3p	-0.07	-0.07
C12orf74	ENST00000544406.2	chromosome 12 open reading frame 74	5	1	0	1	0	0	hsa-miR-125b-2-3p	-0.07	-0.07
TMEM237	ENST00000409444.2	transmembrane protein 237	2209	1	1	0	0	1	hsa-miR-125b-2-3p	-0.07	-0.1
DENND5B	ENST00000389082.5	DENN/MADD domain containing 5B	832	2	0	1	1	3	hsa-miR-125b-2-3p	-0.07	-0.08
PTBP1	ENST00000350092.4	polypyrimidine tract binding protein 1	7007	1	0	0	1	2	hsa-miR-125b-2-3p	-0.07	-0.08
TIGD4	ENST00000304337.2	tigger transposable element derived 4	9	1	0	0	1	0	hsa-miR-125b-2-3p	-0.07	-0.18
METAP2	ENST00000323666.5	methionyl aminopeptidase 2	23	1	0	1	0	0	hsa-miR-125b-2-3p	-0.07	-0.12
BTBD3	ENST00000254977.3	BTB (POZ) domain containing 3	3798	1	0	1	0	1	hsa-miR-125b-2-3p	-0.07	-0.08
ANAPC13	ENST00000510994.1	anaphase promoting complex subunit 13	443	1	0	1	0	1	hsa-miR-125b-2-3p	-0.07	-0.3
TRIB1	ENST00000311922.3	tribbles pseudokinase 1	313	1	0	0	1	0	hsa-miR-125b-2-3p	-0.07	-0.08
SGCB	ENST00000381431.5	sarcoglycan, beta (43kDa dystrophin-associated glycoprotein)	1795	1	0	1	0	0	hsa-miR-125b-2-3p	-0.07	-0.15
LYRM7	ENST00000507584.1	LYR motif containing 7	217	1	0	1	0	0	hsa-miR-125b-2-3p	-0.07	-0.18
PDE3B	ENST00000282096.4	phosphodiesterase 3B, cGMP-inhibited	258	1	1	0	0	0	hsa-miR-125b-2-3p	-0.07	-0.1
MYZAP	ENST00000267853.5	myocardial zonula adherens protein	10	1	0	1	0	0	hsa-miR-125b-2-3p	-0.07	-0.07
PHOX2B	ENST00000226382.2	paired-like homeobox 2b	5	1	0	0	1	0	hsa-miR-125b-2-3p	-0.07	-0.07
ZYG11B	ENST00000294353.6	zyg-11 family member B, cell cycle regulator	975	2	0	1	1	1	hsa-miR-125b-2-3p	-0.07	-0.07
RHOBTB3	ENST00000379982.3	Rho-related BTB domain containing 3	487	1	0	1	0	1	hsa-miR-125b-2-3p	-0.07	-0.07
GLB1L3	ENST00000431683.2	galactosidase, beta 1-like 3	7	1	0	0	1	0	hsa-miR-125b-2-3p	-0.07	-0.07
UBE2V2	ENST00000523111.2	ubiquitin-conjugating enzyme E2 variant 2	1770	1	0	0	1	1	hsa-miR-125b-2-3p	-0.07	-0.14
AAK1	ENST00000409085.4	AP2 associated kinase 1	27	7	0	3	4	0	hsa-miR-125b-2-3p	-0.07	-0.1
IQCG	ENST00000265239.6	IQ motif containing G	22	1	0	1	0	0	hsa-miR-125b-2-3p	-0.07	-0.1
ZNF585B	ENST00000532828.2	zinc finger protein 585B	46	2	1	1	0	0	hsa-miR-125b-2-3p	-0.07	-0.11
DUSP5	ENST00000369583.3	dual specificity phosphatase 5	600	1	0	0	1	0	hsa-miR-125b-2-3p	-0.07	-0.07
TXLNG	ENST00000380122.5	taxilin gamma	96	1	0	1	0	0	hsa-miR-125b-2-3p	-0.07	-0.11
FAM107A	ENST00000464064.1	family with sequence similarity 107, member A	12	1	0	0	1	0	hsa-miR-125b-2-3p	-0.07	-0.07
AL138847.1	ENST00000593719.1	CDNA FLJ26506 fis, clone KDN07105; Uncharacterized protein	5	1	0	0	1	0	hsa-miR-125b-2-3p	-0.07	-0.07
DUSP2	ENST00000288943.4	dual specificity phosphatase 2	41	4	0	0	4	5	hsa-miR-125b-2-3p	-0.07	-0.21
ZIK1	ENST00000307468.4	zinc finger protein interacting with K protein 1	64	1	0	0	1	0	hsa-miR-125b-2-3p	-0.07	-0.1
RANBP10	ENST00000317506.3	RAN binding protein 10	140	2	0	1	1	1	hsa-miR-125b-2-3p	-0.07	-0.07
LILRA6	ENST00000391735.3	leukocyte immunoglobulin-like receptor, subfamily A (with TM domain), member 6	5	1	0	1	0	0	hsa-miR-125b-2-3p	-0.07	-0.07
SLC12A6	ENST00000397707.2	solute carrier family 12 (potassium/chloride transporter), member 6	17	2	0	2	0	0	hsa-miR-125b-2-3p	-0.07	-0.14
TRAK2	ENST00000332624.3	trafficking protein, kinesin binding 2	353	1	1	0	0	0	hsa-miR-125b-2-3p	-0.07	-0.13
ATAD1	ENST00000308448.7	ATPase family, AAA domain containing 1	276	1	0	1	0	2	hsa-miR-125b-2-3p	-0.07	-0.16
RAB32	ENST00000367495.3	RAB32, member RAS oncogene family	1894	2	0	0	2	1	hsa-miR-125b-2-3p	-0.07	-0.14
ZNF234	ENST00000426739.2	zinc finger protein 234	137	3	0	1	2	1	hsa-miR-125b-2-3p	-0.07	-0.14
ZBTB21	ENST00000398505.3	zinc finger and BTB domain containing 21	802	2	0	1	1	1	hsa-miR-125b-2-3p	-0.07	-0.07
NFYA	ENST00000341376.6	nuclear transcription factor Y, alpha	177	1	0	0	1	2	hsa-miR-125b-2-3p	-0.07	-0.07
DNAJA2	ENST00000317089.5	DnaJ (Hsp40) homolog, subfamily A, member 2	1487	1	0	0	1	0	hsa-miR-125b-2-3p	-0.07	-0.08
ANKRD42	ENST00000393389.3	ankyrin repeat domain 42	224	2	0	0	2	2	hsa-miR-125b-2-3p	-0.07	-0.07
NRXN3	ENST00000281127.7	neurexin 3	14	1	0	0	1	1	hsa-miR-125b-2-3p	-0.07	-0.08
CCDC15	ENST00000344762.5	coiled-coil domain containing 15	134	1	0	0	1	0	hsa-miR-125b-2-3p	-0.07	-0.07
NLRP9	ENST00000332836.2	NLR family, pyrin domain containing 9	5	1	0	0	1	1	hsa-miR-125b-2-3p	-0.07	-0.07
MTERFD3	ENST00000392830.2	MTERF domain containing 3	35	2	0	1	1	1	hsa-miR-125b-2-3p	-0.07	-0.29
GIMAP8	ENST00000307271.3	GTPase, IMAP family member 8	5	2	0	1	1	0	hsa-miR-125b-2-3p	-0.07	-0.07
GPALPP1	ENST00000361121.2	GPALPP motifs containing 1	845	2	0	0	2	1	hsa-miR-125b-2-3p	-0.07	-0.08
FAM84A	ENST00000295092.2	family with sequence similarity 84, member A	69	2	0	2	0	1	hsa-miR-125b-2-3p	-0.07	-0.22
EIF2S1	ENST00000256383.4	eukaryotic translation initiation factor 2, subunit 1 alpha, 35kDa	3360	2	0	0	2	1	hsa-miR-125b-2-3p	-0.07	-0.12
TRAPPC2P1	ENST00000543226.1	trafficking protein particle complex 2 pseudogene 1	66	3	1	1	1	0	hsa-miR-125b-2-3p	-0.07	-0.59
ABCB10	ENST00000344517.4	ATP-binding cassette, sub-family B (MDR/TAP), member 10	53	1	0	1	0	2	hsa-miR-125b-2-3p	-0.07	-0.2
LYST	ENST00000389794.3	lysosomal trafficking regulator	9	1	0	1	0	0	hsa-miR-125b-2-3p	-0.07	-0.07
MED26	ENST00000263390.3	mediator complex subunit 26	5	1	0	0	1	0	hsa-miR-125b-2-3p	-0.07	-0.07
GCKR	ENST00000424318.2	glucokinase (hexokinase 4) regulator	51	1	0	1	0	0	hsa-miR-125b-2-3p	-0.07	-0.07
SCN4B	ENST00000324727.4	sodium channel, voltage-gated, type IV, beta subunit	13	2	0	1	1	4	hsa-miR-125b-2-3p	-0.07	-0.07
SCAMP1	ENST00000538629.1	secretory carrier membrane protein 1	816	1	0	1	0	0	hsa-miR-125b-2-3p	-0.07	-0.07
NCK1	ENST00000469404.1	NCK adaptor protein 1	415	1	1	0	0	1	hsa-miR-125b-2-3p	-0.07	-0.46
SLC35E1	ENST00000595753.1	solute carrier family 35, member E1	4273	1	0	1	0	1	hsa-miR-125b-2-3p	-0.07	-0.07
ZNF259	ENST00000227322.3	zinc finger protein 259	265	2	0	0	2	1	hsa-miR-125b-2-3p	-0.07	-0.08
RNF169	ENST00000299563.4	ring finger protein 169	204	2	1	0	1	2	hsa-miR-125b-2-3p	-0.07	-0.08
PIP4K2B	ENST00000269554.3	phosphatidylinositol-5-phosphate 4-kinase, type II, beta	148	1	0	0	1	1	hsa-miR-125b-2-3p	-0.07	-0.08
PHKA2	ENST00000379942.4	phosphorylase kinase, alpha 2 (liver)	588	1	0	1	0	1	hsa-miR-125b-2-3p	-0.07	-0.07
FAM117B	ENST00000392238.2	family with sequence similarity 117, member B	245	2	1	0	1	1	hsa-miR-125b-2-3p	-0.07	-0.07
ACSL4	ENST00000469796.2	acyl-CoA synthetase long-chain family member 4	229	1	1	0	0	0	hsa-miR-125b-2-3p	-0.07	-0.13
SLC25A36	ENST00000446041.2	solute carrier family 25 (pyrimidine nucleotide carrier ), member 36	264	3	0	1	2	0	hsa-miR-125b-2-3p	-0.07	-0.18
ISPD	ENST00000407010.2	isoprenoid synthase domain containing	12	1	0	1	0	2	hsa-miR-125b-2-3p	-0.07	-0.09
THSD7A	ENST00000423059.4	thrombospondin, type I, domain containing 7A	5	1	0	1	0	0	hsa-miR-125b-2-3p	-0.07	-0.07
FOXO4	ENST00000374259.3	forkhead box O4	48	1	0	1	0	0	hsa-miR-125b-2-3p	-0.07	-0.07
UBE2Q2	ENST00000267938.4	ubiquitin-conjugating enzyme E2Q family member 2	106	1	0	0	1	1	hsa-miR-125b-2-3p	-0.07	-0.11
MACROD2	ENST00000217246.4	MACRO domain containing 2	5	2	0	0	2	0	hsa-miR-125b-2-3p	-0.07	-0.07
DIP2B	ENST00000301180.5	DIP2 disco-interacting protein 2 homolog B (Drosophila)	1613	1	0	0	1	1	hsa-miR-125b-2-3p	-0.07	-0.07
B4GALNT1	ENST00000341156.4	beta-1,4-N-acetyl-galactosaminyl transferase 1	23	1	0	1	0	0	hsa-miR-125b-2-3p	-0.07	-0.08
SLC52A1	ENST00000512825.2	solute carrier family 52 (riboflavin transporter), member 1	5	1	0	1	0	0	hsa-miR-125b-2-3p	-0.07	-0.07
FADD	ENST00000301838.4	Fas (TNFRSF6)-associated via death domain	79	1	0	0	1	0	hsa-miR-125b-2-3p	-0.07	-0.07
ADAMTS19	ENST00000274487.4	ADAM metallopeptidase with thrombospondin type 1 motif, 19	8	1	0	0	1	0	hsa-miR-125b-2-3p	-0.07	-0.07
NUP62	ENST00000422090.2	nucleoporin 62kDa	3929	1	0	0	1	1	hsa-miR-125b-2-3p	-0.07	-0.07
RIT1	ENST00000368323.3	Ras-like without CAAX 1	192	1	0	1	0	0	hsa-miR-125b-2-3p	-0.07	-0.18
NKTR	ENST00000232978.8	natural killer-tumor recognition sequence	798	1	0	1	0	1	hsa-miR-125b-2-3p	-0.07	-0.07
PPID	ENST00000307720.3	peptidylprolyl isomerase D	1544	1	0	0	1	0	hsa-miR-125b-2-3p	-0.07	-0.07
SPECC1	ENST00000395530.2	sperm antigen with calponin homology and coiled-coil domains 1	128	1	0	0	1	2	hsa-miR-125b-2-3p	-0.07	-0.08
TNKS2	ENST00000371627.4	tankyrase, TRF1-interacting ankyrin-related ADP-ribose polymerase 2	205	1	0	0	1	1	hsa-miR-125b-2-3p	-0.07	-0.11
SFXN2	ENST00000369893.5	sideroflexin 2	547	2	0	2	0	1	hsa-miR-125b-2-3p	-0.07	-0.1
ARGLU1	ENST00000400198.3	arginine and glutamate rich 1	9450	2	1	0	1	0	hsa-miR-125b-2-3p	-0.07	-0.42
STAU1	ENST00000371828.3	staufen double-stranded RNA binding protein 1	826	1	0	0	1	0	hsa-miR-125b-2-3p	-0.07	-0.1
PYGO1	ENST00000302000.6	pygopus homolog 1 (Drosophila)	104	4	0	2	2	0	hsa-miR-125b-2-3p	-0.07	-0.15
CDC5L	ENST00000371477.3	cell division cycle 5-like	115	3	0	2	1	1	hsa-miR-125b-2-3p	-0.07	-0.18
TARDBP	ENST00000240185.3	TAR DNA binding protein	410	1	0	1	0	4	hsa-miR-125b-2-3p	-0.07	-0.29
CDK9	ENST00000373264.4	cyclin-dependent kinase 9	197	1	0	1	0	1	hsa-miR-125b-2-3p	-0.07	-0.1
STXBP5	ENST00000367481.3	syntaxin binding protein 5 (tomosyn)	555	1	0	1	0	1	hsa-miR-125b-2-3p	-0.07	-0.11
IRF5	ENST00000402030.2	interferon regulatory factor 5	7	1	0	0	1	1	hsa-miR-125b-2-3p	-0.07	-0.07
GRIN3A	ENST00000361820.3	glutamate receptor, ionotropic, N-methyl-D-aspartate 3A	5	1	0	0	1	1	hsa-miR-125b-2-3p	-0.07	-0.07
KCNMB1	ENST00000274629.4	potassium large conductance calcium-activated channel, subfamily M, beta member 1	5	2	0	1	1	0	hsa-miR-125b-2-3p	-0.07	-0.07
FMO2	ENST00000441535.1	flavin containing monooxygenase 2 (non-functional)	5	2	0	0	2	0	hsa-miR-125b-2-3p	-0.07	-0.07
CNR1	ENST00000362094.5	cannabinoid receptor 1 (brain)	40	1	0	0	1	0	hsa-miR-125b-2-3p	-0.07	-0.07
SLC25A25	ENST00000373069.5	solute carrier family 25 (mitochondrial carrier; phosphate carrier), member 25	3454	1	0	1	0	1	hsa-miR-125b-2-3p	-0.07	-0.07
UBN2	ENST00000473989.3	ubinuclein 2	238	2	2	0	0	1	hsa-miR-125b-2-3p	-0.07	-0.09
IMPA1	ENST00000311489.4	inositol(myo)-1(or 4)-monophosphatase 1	309	1	1	0	0	1	hsa-miR-125b-2-3p	-0.07	-0.29
AFF2	ENST00000370460.2	AF4/FMR2 family, member 2	8	2	1	1	0	0	hsa-miR-125b-2-3p	-0.07	-0.09
WASL	ENST00000223023.4	Wiskott-Aldrich syndrome-like	230	1	0	1	0	0	hsa-miR-125b-2-3p	-0.07	-0.07
TNRC6B	ENST00000335727.9	trinucleotide repeat containing 6B	69	4	1	3	0	1	hsa-miR-125b-2-3p	-0.07	-0.09
TIA1	ENST00000433529.2	TIA1 cytotoxic granule-associated RNA binding protein	1370	1	0	1	0	2	hsa-miR-125b-2-3p	-0.07	-0.11
CUL4A	ENST00000326335.4	cullin 4A	4084	1	0	0	1	2	hsa-miR-125b-2-3p	-0.07	-0.07
ZNF740	ENST00000416904.3	zinc finger protein 740	2137	1	0	0	1	1	hsa-miR-125b-2-3p	-0.07	-0.07
RBM27	ENST00000265271.5	RNA binding motif protein 27	130	2	0	1	1	0	hsa-miR-125b-2-3p	-0.07	-0.15
DLK1	ENST00000341267.4	delta-like 1 homolog (Drosophila)	1865	1	0	1	0	2	hsa-miR-125b-2-3p	-0.07	-0.09
RPL13A	ENST00000391857.4	ribosomal protein L13a	121	1	0	0	1	0	hsa-miR-125b-2-3p	-0.07	-0.07
NPY1R	ENST00000296533.2	neuropeptide Y receptor Y1	8	1	0	1	0	0	hsa-miR-125b-2-3p	-0.07	-0.07
CD84	ENST00000534968.1	CD84 molecule	5	2	0	0	2	5	hsa-miR-125b-2-3p	-0.07	-0.08
PTP4A2	ENST00000602725.1	protein tyrosine phosphatase type IVA, member 2	5	1	0	0	1	1	hsa-miR-125b-2-3p	-0.07	-0.07
SENP7	ENST00000394095.2	SUMO1/sentrin specific peptidase 7	342	1	0	0	1	0	hsa-miR-125b-2-3p	-0.07	-0.07
EXOSC2	ENST00000372358.5	exosome component 2	852	3	0	1	2	0	hsa-miR-125b-2-3p	-0.07	-0.15
EMID1	ENST00000334018.6	EMI domain containing 1	845	1	0	0	1	0	hsa-miR-125b-2-3p	-0.07	-0.07
ASXL2	ENST00000435504.4	additional sex combs like 2 (Drosophila)	139	1	1	0	0	1	hsa-miR-125b-2-3p	-0.07	-0.07
UBR2	ENST00000372883.3	ubiquitin protein ligase E3 component n-recognin 2	728	1	0	0	1	2	hsa-miR-125b-2-3p	-0.07	-0.07
ARHGEF38	ENST00000420470.2	Rho guanine nucleotide exchange factor (GEF) 38	5	1	0	0	1	0	hsa-miR-125b-2-3p	-0.07	-0.07
PTPN18	ENST00000175756.5	protein tyrosine phosphatase, non-receptor type 18 (brain-derived)	438	1	0	0	1	0	hsa-miR-125b-2-3p	-0.07	-0.07
C21orf90	ENST00000354333.5	chromosome 21 open reading frame 90	26	1	0	0	1	2	hsa-miR-125b-2-3p	-0.07	-0.13
ZNF557	ENST00000414706.1	zinc finger protein 557	294	1	0	0	1	0	hsa-miR-125b-2-3p	-0.07	-0.07
MFSD6	ENST00000392328.1	major facilitator superfamily domain containing 6	47	1	0	0	1	3	hsa-miR-125b-2-3p	-0.07	-0.08
MTX3	ENST00000509852.1	metaxin 3	304	1	0	0	1	2	hsa-miR-125b-2-3p	-0.07	-0.07
TCF24	ENST00000563496.1	transcription factor 24	11	1	0	1	0	0	hsa-miR-125b-2-3p	-0.07	-0.12
SLC25A32	ENST00000297578.4	solute carrier family 25 (mitochondrial folate carrier), member 32	554	2	0	0	2	1	hsa-miR-125b-2-3p	-0.07	-0.18
PPM1F	ENST00000263212.5	protein phosphatase, Mg2+/Mn2+ dependent, 1F	786	1	0	0	1	1	hsa-miR-125b-2-3p	-0.07	-0.09
LURAP1	ENST00000371980.3	leucine rich adaptor protein 1	20	1	0	0	1	0	hsa-miR-125b-2-3p	-0.07	-0.08
PPP3CA	ENST00000512215.1	protein phosphatase 3, catalytic subunit, alpha isozyme	259	1	0	0	1	0	hsa-miR-125b-2-3p	-0.07	-0.07
UGDH	ENST00000316423.6	UDP-glucose 6-dehydrogenase	735	2	0	1	1	1	hsa-miR-125b-2-3p	-0.07	-0.26
ZFP91	ENST00000316059.6	ZFP91 zinc finger protein	688	1	0	0	1	0	hsa-miR-125b-2-3p	-0.07	-0.07
TMPRSS11F	ENST00000356291.2	transmembrane protease, serine 11F	5	1	0	0	1	0	hsa-miR-125b-2-3p	-0.07	-0.07
GABPA	ENST00000354828.3	GA binding protein transcription factor, alpha subunit 60kDa	8	1	0	0	1	0	hsa-miR-125b-2-3p	-0.07	-0.07
TAF1	ENST00000373790.4	TAF1 RNA polymerase II, TATA box binding protein (TBP)-associated factor, 250kDa	61	1	0	1	0	1	hsa-miR-125b-2-3p	-0.07	-0.07
MRI1	ENST00000319545.8	methylthioribose-1-phosphate isomerase 1	851	1	0	1	0	0	hsa-miR-125b-2-3p	-0.07	-0.07
CYP2S1	ENST00000310054.4	cytochrome P450, family 2, subfamily S, polypeptide 1	150	1	0	0	1	0	hsa-miR-125b-2-3p	-0.07	-0.07
MFNG	ENST00000416983.3	MFNG O-fucosylpeptide 3-beta-N-acetylglucosaminyltransferase	14	1	0	0	1	0	hsa-miR-125b-2-3p	-0.07	-0.07
BX088651.1	ENST00000540551.1	LOC100126582 protein; Uncharacterized protein	5	1	0	0	1	0	hsa-miR-125b-2-3p	-0.07	-0.07
ITGA8	ENST00000378076.3	integrin, alpha 8	7	1	0	0	1	0	hsa-miR-125b-2-3p	-0.07	-0.07
AC138655.1	ENST00000601243.1	CDNA: FLJ23120 fis, clone LNG07989; HCG1987724; Uncharacterized protein	5	1	0	1	0	0	hsa-miR-125b-2-3p	-0.07	-0.07
JPH4	ENST00000356300.4	junctophilin 4	5	2	0	1	1	0	hsa-miR-125b-2-3p	-0.07	-0.07
KIAA1715	ENST00000272748.4	KIAA1715	858	2	0	2	0	2	hsa-miR-125b-2-3p	-0.07	-0.29
ENTPD5	ENST00000334696.6	ectonucleoside triphosphate diphosphohydrolase 5	105	3	0	1	2	1	hsa-miR-125b-2-3p	-0.07	-0.09
SH3RF2	ENST00000511217.1	SH3 domain containing ring finger 2	53	2	0	1	1	0	hsa-miR-125b-2-3p	-0.07	-0.07
ATXN1L	ENST00000427980.2	ataxin 1-like	12	3	1	1	1	0	hsa-miR-125b-2-3p	-0.07	-0.08
SLC39A9	ENST00000031146.4	solute carrier family 39, member 9	824	2	0	1	1	2	hsa-miR-125b-2-3p	-0.07	-0.09
KRT85	ENST00000257901.3	keratin 85	5	1	0	0	1	0	hsa-miR-125b-2-3p	-0.07	-0.07
HK2	ENST00000290573.2	hexokinase 2	5	1	0	1	0	1	hsa-miR-125b-2-3p	-0.07	-0.07
WDR5B	ENST00000330689.4	WD repeat domain 5B	23	2	0	1	1	0	hsa-miR-125b-2-3p	-0.07	-0.14
KIAA0430	ENST00000396368.3	KIAA0430	461	2	0	1	1	1	hsa-miR-125b-2-3p	-0.07	-0.07
SASH3	ENST00000356892.3	SAM and SH3 domain containing 3	5	1	0	1	0	0	hsa-miR-125b-2-3p	-0.07	-0.07
CHERP	ENST00000546361.2	calcium homeostasis endoplasmic reticulum protein	614	1	0	1	0	1	hsa-miR-125b-2-3p	-0.06	-0.07
ZNF253	ENST00000589717.1	zinc finger protein 253	25	1	0	1	0	0	hsa-miR-125b-2-3p	-0.06	-0.11
B3GALT1	ENST00000392690.3	UDP-Gal:betaGlcNAc beta 1,3-galactosyltransferase, polypeptide 1	35	1	1	0	0	1	hsa-miR-125b-2-3p	-0.06	-0.24
RREB1	ENST00000379938.2	ras responsive element binding protein 1	340	1	0	0	1	1	hsa-miR-125b-2-3p	-0.06	-0.07
NOM1	ENST00000275820.3	nucleolar protein with MIF4G domain 1	842	1	0	1	0	0	hsa-miR-125b-2-3p	-0.06	-0.08
SYNJ1	ENST00000357345.3	synaptojanin 1	143	1	0	0	1	0	hsa-miR-125b-2-3p	-0.06	-0.07
FMNL3	ENST00000335154.5	formin-like 3	132	3	0	2	1	2	hsa-miR-125b-2-3p	-0.06	-0.09
SLC38A1	ENST00000398637.5	solute carrier family 38, member 1	1967	2	0	1	1	2	hsa-miR-125b-2-3p	-0.06	-0.1
ZC3H8	ENST00000409573.2	zinc finger CCCH-type containing 8	216	1	0	1	0	1	hsa-miR-125b-2-3p	-0.06	-0.11
NIPSNAP3A	ENST00000374767.4	nipsnap homolog 3A (C. elegans)	199	1	0	0	1	0	hsa-miR-125b-2-3p	-0.06	-0.1
ZNF805	ENST00000535550.1	zinc finger protein 805	58	3	0	1	2	1	hsa-miR-125b-2-3p	-0.06	-0.16
SBF1	ENST00000380817.3	SET binding factor 1	2045	1	0	1	0	0	hsa-miR-125b-2-3p	-0.06	-0.06
PLA2G4E	ENST00000399518.3	phospholipase A2, group IVE	5	1	0	0	1	0	hsa-miR-125b-2-3p	-0.06	-0.06
ZNF667	ENST00000591790.1	zinc finger protein 667	24	1	0	1	0	0	hsa-miR-125b-2-3p	-0.06	-0.06
XKR8	ENST00000373884.5	XK, Kell blood group complex subunit-related family, member 8	7	1	0	0	1	0	hsa-miR-125b-2-3p	-0.06	-0.06
ATP4A	ENST00000262623.3	ATPase, H+/K+ exchanging, alpha polypeptide	5	1	0	0	1	1	hsa-miR-125b-2-3p	-0.06	-0.06
GLE1	ENST00000309971.4	GLE1 RNA export mediator	303	2	0	0	2	1	hsa-miR-125b-2-3p	-0.06	-0.07
SYT4	ENST00000255224.3	synaptotagmin IV	11	2	0	1	1	0	hsa-miR-125b-2-3p	-0.06	-0.06
OAZ2	ENST00000560258.2	ornithine decarboxylase antizyme 2	2429	1	0	1	0	1	hsa-miR-125b-2-3p	-0.06	-0.28
EML5	ENST00000554922.1	echinoderm microtubule associated protein like 5	60	2	0	1	1	0	hsa-miR-125b-2-3p	-0.06	-0.1
FAM84B	ENST00000304916.3	family with sequence similarity 84, member B	45	1	1	0	0	0	hsa-miR-125b-2-3p	-0.06	-0.26
GTF3C2	ENST00000359541.2	general transcription factor IIIC, polypeptide 2, beta 110kDa	981	1	1	0	0	0	hsa-miR-125b-2-3p	-0.06	-0.2
STON1	ENST00000309835.3	stonin 1	254	1	0	0	1	0	hsa-miR-125b-2-3p	-0.06	-0.07
CDH18	ENST00000382275.1	cadherin 18, type 2	5	1	1	0	0	3	hsa-miR-125b-2-3p	-0.06	-0.33
RBAK	ENST00000396912.1	RB-associated KRAB zinc finger	99	1	1	0	0	1	hsa-miR-125b-2-3p	-0.06	-0.09
KAT6B	ENST00000287239.4	K(lysine) acetyltransferase 6B	266	1	0	0	1	1	hsa-miR-125b-2-3p	-0.06	-0.07
HNRNPA3	ENST00000411529.2	heterogeneous nuclear ribonucleoprotein A3	329	2	0	0	2	2	hsa-miR-125b-2-3p	-0.06	-0.09
ZNF706	ENST00000311212.4	zinc finger protein 706	325	2	0	1	1	2	hsa-miR-125b-2-3p	-0.06	-0.36
DSTN	ENST00000246069.7	destrin (actin depolymerizing factor)	10116	1	0	1	0	0	hsa-miR-125b-2-3p	-0.06	-0.18
TCEB1	ENST00000518127.1	transcription elongation factor B (SIII), polypeptide 1 (15kDa, elongin C)	637	1	1	0	0	1	hsa-miR-125b-2-3p	-0.06	-0.22
GNB4	ENST00000232564.3	guanine nucleotide binding protein (G protein), beta polypeptide 4	343	3	1	2	0	1	hsa-miR-125b-2-3p	-0.06	-0.22
HN1L	ENST00000248098.3	hematological and neurological expressed 1-like	1302	1	0	0	1	0	hsa-miR-125b-2-3p	-0.06	-0.06
C19orf82	ENST00000587536.1	chromosome 19 open reading frame 82	5	1	0	0	1	1	hsa-miR-125b-2-3p	-0.06	-0.06
ZNF274	ENST00000326804.4	zinc finger protein 274	113	1	0	0	1	1	hsa-miR-125b-2-3p	-0.06	-0.06
COTL1	ENST00000262428.4	coactosin-like 1 (Dictyostelium)	6558	1	0	0	1	0	hsa-miR-125b-2-3p	-0.06	-0.06
USB1	ENST00000219281.3	U6 snRNA biogenesis 1	2841	1	0	1	0	0	hsa-miR-125b-2-3p	-0.06	-0.06
TEKT1	ENST00000338694.2	tektin 1	5	2	0	1	1	0	hsa-miR-125b-2-3p	-0.06	-0.06
TRPC1	ENST00000273482.6	transient receptor potential cation channel, subfamily C, member 1	18	1	0	1	0	0	hsa-miR-125b-2-3p	-0.06	-0.06
KIAA1919	ENST00000368847.4	KIAA1919	73	1	0	1	0	0	hsa-miR-125b-2-3p	-0.06	-0.08
YTHDC2	ENST00000161863.4	YTH domain containing 2	463	1	0	1	0	1	hsa-miR-125b-2-3p	-0.06	-0.14
FOXO1	ENST00000379561.5	forkhead box O1	480	1	0	1	0	1	hsa-miR-125b-2-3p	-0.06	-0.06
JHDM1D	ENST00000397560.2	jumonji C domain containing histone demethylase 1 homolog D (S. cerevisiae)	470	3	0	2	1	1	hsa-miR-125b-2-3p	-0.06	-0.07
ADO	ENST00000373783.1	2-aminoethanethiol (cysteamine) dioxygenase	686	2	0	1	1	2	hsa-miR-125b-2-3p	-0.06	-0.15
CD86	ENST00000330540.2	CD86 molecule	5	1	0	0	1	0	hsa-miR-125b-2-3p	-0.06	-0.06
NRIP2	ENST00000337508.4	nuclear receptor interacting protein 2	5	1	0	1	0	1	hsa-miR-125b-2-3p	-0.06	-0.06
GSG1L	ENST00000380898.2	GSG1-like	5	1	1	0	0	0	hsa-miR-125b-2-3p	-0.06	-0.06
2021-09-03	ENST00000396425.3	septin 3	241	2	0	2	0	1	hsa-miR-125b-2-3p	-0.06	-0.06
SAMD12	ENST00000409003.4	sterile alpha motif domain containing 12	57	2	0	2	0	0	hsa-miR-125b-2-3p	-0.06	-0.06
ERBB2IP	ENST00000284037.5	erbb2 interacting protein	177	1	0	1	0	0	hsa-miR-125b-2-3p	-0.06	-0.06
QDPR	ENST00000508623.1	quinoid dihydropteridine reductase	4326	1	0	0	1	1	hsa-miR-125b-2-3p	-0.06	-0.07
FRA10AC1	ENST00000536233.1	fragile site, folic acid type, rare, fra(10)(q23.3) or fra(10)(q24.2) candidate 1	289	1	0	0	1	4	hsa-miR-125b-2-3p	-0.06	-0.14
PTPRK	ENST00000368226.4	protein tyrosine phosphatase, receptor type, K	641	2	0	1	1	1	hsa-miR-125b-2-3p	-0.06	-0.06
CMSS1	ENST00000421999.2	cms1 ribosomal small subunit homolog (yeast)	423	1	0	0	1	3	hsa-miR-125b-2-3p	-0.06	-0.09
HGSNAT	ENST00000379644.4	heparan-alpha-glucosaminide N-acetyltransferase	865	1	1	0	0	0	hsa-miR-125b-2-3p	-0.06	-0.06
DCDC2	ENST00000378450.3	doublecortin domain containing 2	11	1	0	0	1	2	hsa-miR-125b-2-3p	-0.06	-0.14
HSPA4	ENST00000304858.2	heat shock 70kDa protein 4	1869	1	0	1	0	1	hsa-miR-125b-2-3p	-0.06	-0.08
MOCOS	ENST00000261326.5	molybdenum cofactor sulfurase	627	1	1	0	0	2	hsa-miR-125b-2-3p	-0.06	-0.06
CTD-2545M3.6	ENST00000599632.1		10	2	0	1	1	0	hsa-miR-125b-2-3p	-0.06	-0.13
AKAP10	ENST00000225737.6	A kinase (PRKA) anchor protein 10	700	1	0	0	1	1	hsa-miR-125b-2-3p	-0.06	-0.08
B3GALTL	ENST00000343307.4	beta 1,3-galactosyltransferase-like	200	1	0	1	0	1	hsa-miR-125b-2-3p	-0.06	-0.06
METTL1	ENST00000257848.7	methyltransferase like 1	285	1	0	0	1	0	hsa-miR-125b-2-3p	-0.06	-0.06
KCND3	ENST00000369697.1	potassium voltage-gated channel, Shal-related subfamily, member 3	23	3	0	3	0	1	hsa-miR-125b-2-3p	-0.06	-0.06
MYRIP	ENST00000302541.6	myosin VIIA and Rab interacting protein	9	1	0	1	0	1	hsa-miR-125b-2-3p	-0.06	-0.06
GIMAP4	ENST00000255945.2	GTPase, IMAP family member 4	5	1	0	0	1	0	hsa-miR-125b-2-3p	-0.06	-0.06
IDS	ENST00000422081.2	Iduronate 2-sulfatase (Hunter syndrome), isoform CRA_e; Iduronate 2-sulfatase 14 kDa chain; cDNA FLJ42669 fis, clone BRAMY2022168, highly similar to IDURONATE 2-SULFATASE	810	1	0	1	0	1	hsa-miR-125b-2-3p	-0.06	-0.1
NKAP	ENST00000371410.3	NFKB activating protein	422	1	0	1	0	0	hsa-miR-125b-2-3p	-0.06	-0.11
FNIP2	ENST00000264433.6	folliculin interacting protein 2	266	1	0	1	0	1	hsa-miR-125b-2-3p	-0.06	-0.1
WDR82	ENST00000296490.3	WD repeat domain 82	319	1	0	1	0	0	hsa-miR-125b-2-3p	-0.06	-0.06
ZNF197	ENST00000383745.2	zinc finger protein 197	53	1	0	1	0	0	hsa-miR-125b-2-3p	-0.06	-0.14
EFR3A	ENST00000254624.5	EFR3 homolog A (S. cerevisiae)	372	1	0	1	0	0	hsa-miR-125b-2-3p	-0.06	-0.12
SNX18	ENST00000343017.6	sorting nexin 18	174	1	0	1	0	1	hsa-miR-125b-2-3p	-0.06	-0.08
PALM2	ENST00000448454.2	paralemmin 2	35	2	0	0	2	2	hsa-miR-125b-2-3p	-0.06	-0.06
FZD3	ENST00000240093.3	frizzled family receptor 3	192	1	1	0	0	1	hsa-miR-125b-2-3p	-0.06	-0.07
MEMO1	ENST00000295065.5	mediator of cell motility 1	89	1	0	1	0	0	hsa-miR-125b-2-3p	-0.06	-0.06
ZNF585A	ENST00000356958.4	zinc finger protein 585A	77	4	1	0	3	1	hsa-miR-125b-2-3p	-0.06	-0.06
KCNJ6	ENST00000609713.1	potassium inwardly-rectifying channel, subfamily J, member 6	5	3	1	1	1	3	hsa-miR-125b-2-3p	-0.06	-0.06
CHD2	ENST00000394196.4	chromodomain helicase DNA binding protein 2	1237	2	2	0	0	1	hsa-miR-125b-2-3p	-0.06	-0.06
ARHGAP22	ENST00000249601.4	Rho GTPase activating protein 22	10	1	0	1	0	1	hsa-miR-125b-2-3p	-0.06	-0.15
LRRC15	ENST00000347624.3	leucine rich repeat containing 15	12	2	2	0	0	0	hsa-miR-125b-2-3p	-0.06	-0.06
NEGR1	ENST00000357731.5	neuronal growth regulator 1	28	5	1	1	3	1	hsa-miR-125b-2-3p	-0.06	-0.15
GDAP1	ENST00000220822.7	ganglioside induced differentiation associated protein 1	37	1	0	1	0	0	hsa-miR-125b-2-3p	-0.06	-0.06
CYP7A1	ENST00000301645.3	cytochrome P450, family 7, subfamily A, polypeptide 1	5	1	0	0	1	0	hsa-miR-125b-2-3p	-0.06	-0.06
ABCC12	ENST00000416054.1	ATP-binding cassette, sub-family C (CFTR/MRP), member 12	5	1	0	0	1	0	hsa-miR-125b-2-3p	-0.06	-0.06
NUPL1	ENST00000381736.3	nucleoporin like 1	268	1	0	0	1	1	hsa-miR-125b-2-3p	-0.06	-0.06
VPS13B	ENST00000395996.1	vacuolar protein sorting 13 homolog B (yeast)	262	2	2	0	0	2	hsa-miR-125b-2-3p	-0.06	-0.06
SLC1A2	ENST00000278379.3	solute carrier family 1 (glial high affinity glutamate transporter), member 2	5	4	0	2	2	1	hsa-miR-125b-2-3p	-0.06	-0.06
KIRREL	ENST00000368172.1	kin of IRRE like (Drosophila)	493	3	1	1	1	0	hsa-miR-125b-2-3p	-0.06	-0.06
NOTCH2	ENST00000256646.2	notch 2	734	1	0	1	0	1	hsa-miR-125b-2-3p	-0.06	-0.09
PHEX	ENST00000537599.1	phosphate regulating endopeptidase homolog, X-linked	22	1	1	0	0	1	hsa-miR-125b-2-3p	-0.06	-0.12
ARMC8	ENST00000469044.1	armadillo repeat containing 8	398	1	0	1	0	2	hsa-miR-125b-2-3p	-0.06	-0.11
FOSB	ENST00000592811.1	FBJ murine osteosarcoma viral oncogene homolog B	11	1	0	1	0	1	hsa-miR-125b-2-3p	-0.06	-0.15
MOSPD1	ENST00000370783.3	motile sperm domain containing 1	83	1	0	0	1	0	hsa-miR-125b-2-3p	-0.06	-0.09
PLGLB1	ENST00000355705.3	plasminogen-like B1	5	1	0	0	1	1	hsa-miR-125b-2-3p	-0.06	-0.14
PLGLB2	ENST00000359481.4	plasminogen-like B2	5	1	0	0	1	1	hsa-miR-125b-2-3p	-0.06	-0.14
IFIT5	ENST00000371795.4	interferon-induced protein with tetratricopeptide repeats 5	160	1	0	1	0	1	hsa-miR-125b-2-3p	-0.06	-0.1
C8orf47	ENST00000318528.3	chromosome 8 open reading frame 47	63	1	0	0	1	1	hsa-miR-125b-2-3p	-0.06	-0.06
FOXP2	ENST00000408937.3	forkhead box P2	169	2	0	0	2	0	hsa-miR-125b-2-3p	-0.06	-0.16
MSN	ENST00000360270.5	moesin	5947	1	0	0	1	1	hsa-miR-125b-2-3p	-0.06	-0.06
ASB4	ENST00000325885.5	ankyrin repeat and SOCS box containing 4	5	1	0	0	1	2	hsa-miR-125b-2-3p	-0.06	-0.06
C6orf222	ENST00000437635.2	chromosome 6 open reading frame 222	5	1	0	0	1	0	hsa-miR-125b-2-3p	-0.06	-0.06
ZNF185	ENST00000535861.1	zinc finger protein 185 (LIM domain)	106	1	0	0	1	2	hsa-miR-125b-2-3p	-0.06	-0.06
MYOZ3	ENST00000297130.4	myozenin 3	8	1	0	1	0	1	hsa-miR-125b-2-3p	-0.06	-0.06
VWC2L	ENST00000427124.1	von Willebrand factor C domain containing protein 2-like	5	1	0	0	1	0	hsa-miR-125b-2-3p	-0.06	-0.06
HNRNPH2	ENST00000316594.5	heterogeneous nuclear ribonucleoprotein H2 (H')	85	1	0	0	1	0	hsa-miR-125b-2-3p	-0.06	-0.06
GREM2	ENST00000318160.4	gremlin 2, DAN family BMP antagonist	631	1	0	0	1	0	hsa-miR-125b-2-3p	-0.06	-0.06
NFE2L3	ENST00000056233.3	nuclear factor, erythroid 2-like 3	36	1	0	1	0	1	hsa-miR-125b-2-3p	-0.06	-0.06
MGEA5	ENST00000439817.1	meningioma expressed antigen 5 (hyaluronidase)	1253	1	0	0	1	1	hsa-miR-125b-2-3p	-0.06	-0.06
IL4R	ENST00000395762.2	interleukin 4 receptor	239	1	1	0	0	0	hsa-miR-125b-2-3p	-0.06	-0.06
WDR91	ENST00000344400.5	WD repeat domain 91	46	3	0	1	2	1	hsa-miR-125b-2-3p	-0.06	-0.1
TGFB2	ENST00000366930.4	transforming growth factor, beta 2	157	1	0	1	0	1	hsa-miR-125b-2-3p	-0.06	-0.12
FOXP1	ENST00000318789.4	forkhead box P1	264	1	0	0	1	3	hsa-miR-125b-2-3p	-0.06	-0.08
BEST4	ENST00000372207.3	bestrophin 4	29	1	0	1	0	0	hsa-miR-125b-2-3p	-0.06	-0.3
MCOLN2	ENST00000370608.3	mucolipin 2	39	1	0	1	0	0	hsa-miR-125b-2-3p	-0.06	-0.08
POGZ	ENST00000392723.1	pogo transposable element with ZNF domain	170	1	1	0	0	0	hsa-miR-125b-2-3p	-0.06	-0.07
TMEM170B	ENST00000379426.1	transmembrane protein 170B	489	1	0	1	0	0	hsa-miR-125b-2-3p	-0.06	-0.11
AGT	ENST00000366667.4	angiotensinogen (serpin peptidase inhibitor, clade A, member 8)	10905	2	0	1	1	1	hsa-miR-125b-2-3p	-0.06	-0.2
PKIA	ENST00000396418.2	protein kinase (cAMP-dependent, catalytic) inhibitor alpha	542	1	0	0	1	2	hsa-miR-125b-2-3p	-0.06	-0.15
C4orf46	ENST00000508457.1	chromosome 4 open reading frame 46	128	1	0	1	0	0	hsa-miR-125b-2-3p	-0.06	-0.27
HIST1H3E	ENST00000360408.1	histone cluster 1, H3e	22	1	0	0	1	0	hsa-miR-125b-2-3p	-0.06	-0.09
ARL6	ENST00000463745.1	ADP-ribosylation factor-like 6	275	1	0	0	1	0	hsa-miR-125b-2-3p	-0.06	-0.06
SLC39A10	ENST00000409086.3	solute carrier family 39 (zinc transporter), member 10	511	1	0	0	1	1	hsa-miR-125b-2-3p	-0.06	-0.06
C15orf52	ENST00000397536.2	chromosome 15 open reading frame 52	14	2	0	0	2	0	hsa-miR-125b-2-3p	-0.06	-0.06
LASP1	ENST00000318008.6	LIM and SH3 protein 1	552	1	0	0	1	1	hsa-miR-125b-2-3p	-0.06	-0.06
PEA15	ENST00000360472.4	phosphoprotein enriched in astrocytes 15	5239	1	0	0	1	1	hsa-miR-125b-2-3p	-0.06	-0.07
XCR1	ENST00000309285.3	chemokine (C motif) receptor 1	5	1	0	0	1	1	hsa-miR-125b-2-3p	-0.06	-0.06
STT3B	ENST00000295770.2	STT3B, subunit of the oligosaccharyltransferase complex (catalytic)	4458	1	0	0	1	0	hsa-miR-125b-2-3p	-0.06	-0.06
BSDC1	ENST00000341071.7	BSD domain containing 1	714	2	1	1	0	1	hsa-miR-125b-2-3p	-0.06	-0.06
KRT77	ENST00000341809.3	keratin 77	5	1	0	0	1	0	hsa-miR-125b-2-3p	-0.06	-0.06
ZNF713	ENST00000429591.2	zinc finger protein 713	5	1	0	0	1	1	hsa-miR-125b-2-3p	-0.06	-0.06
NAA35	ENST00000361671.5	N(alpha)-acetyltransferase 35, NatC auxiliary subunit	69	3	0	3	0	0	hsa-miR-125b-2-3p	-0.06	-0.19
HRK	ENST00000257572.5	harakiri, BCL2 interacting protein (contains only BH3 domain)	19	1	0	1	0	1	hsa-miR-125b-2-3p	-0.06	-0.07
IL17RD	ENST00000296318.7	interleukin 17 receptor D	108	2	0	1	1	1	hsa-miR-125b-2-3p	-0.06	-0.07
NLGN1	ENST00000457714.1	neuroligin 1	36	1	1	0	0	0	hsa-miR-125b-2-3p	-0.06	-0.07
GOPC	ENST00000368498.2	golgi-associated PDZ and coiled-coil motif containing	451	1	0	0	1	0	hsa-miR-125b-2-3p	-0.06	-0.06
NPAP1	ENST00000329468.2	nuclear pore associated protein 1	5	1	0	1	0	2	hsa-miR-125b-2-3p	-0.06	-0.06
PNMA5	ENST00000361887.5	paraneoplastic Ma antigen family member 5	5	2	1	0	1	0	hsa-miR-125b-2-3p	-0.06	-0.06
RAB26	ENST00000210187.6	RAB26, member RAS oncogene family	799	1	0	0	1	0	hsa-miR-125b-2-3p	-0.06	-0.06
STX6	ENST00000258301.5	syntaxin 6	348	1	0	1	0	0	hsa-miR-125b-2-3p	-0.06	-0.08
TSPAN7	ENST00000378482.2	tetraspanin 7	2536	1	0	0	1	0	hsa-miR-125b-2-3p	-0.06	-0.06
LNX2	ENST00000316334.3	ligand of numb-protein X 2	760	1	0	0	1	1	hsa-miR-125b-2-3p	-0.06	-0.06
TRAK1	ENST00000341421.3	trafficking protein, kinesin binding 1	362	1	0	0	1	1	hsa-miR-125b-2-3p	-0.06	-0.06
RNF150	ENST00000515673.2	ring finger protein 150	518	2	0	1	1	1	hsa-miR-125b-2-3p	-0.06	-0.1
GPBP1	ENST00000424459.3	GC-rich promoter binding protein 1	732	2	1	0	1	0	hsa-miR-125b-2-3p	-0.06	-0.22
PRIMA1	ENST00000393140.1	proline rich membrane anchor 1	5	1	0	1	0	0	hsa-miR-125b-2-3p	-0.06	-0.06
CACNG3	ENST00000005284.3	calcium channel, voltage-dependent, gamma subunit 3	5	1	0	0	1	1	hsa-miR-125b-2-3p	-0.06	-0.06
AMIGO1	ENST00000369864.4	adhesion molecule with Ig-like domain 1	167	1	0	1	0	0	hsa-miR-125b-2-3p	-0.06	-0.06
RNASE7	ENST00000298690.4	ribonuclease, RNase A family, 7	5	1	0	0	1	0	hsa-miR-125b-2-3p	-0.06	-0.06
VWC2	ENST00000340652.4	von Willebrand factor C domain containing 2	5	1	1	0	0	0	hsa-miR-125b-2-3p	-0.06	-0.06
XIAP	ENST00000371199.3	X-linked inhibitor of apoptosis	153	1	0	1	0	1	hsa-miR-125b-2-3p	-0.06	-0.06
TNFRSF21	ENST00000296861.2	tumor necrosis factor receptor superfamily, member 21	39	1	0	0	1	0	hsa-miR-125b-2-3p	-0.06	-0.06
ZNF780B	ENST00000434248.1	zinc finger protein 780B	77	1	0	1	0	0	hsa-miR-125b-2-3p	-0.06	-0.06
ACVR1C	ENST00000243349.8	activin A receptor, type IC	27	1	0	0	1	1	hsa-miR-125b-2-3p	-0.06	-0.06
RPS3	ENST00000278572.6	ribosomal protein S3	1585	1	0	1	0	0	hsa-miR-125b-2-3p	-0.06	-0.15
KCTD15	ENST00000284006.6	potassium channel tetramerization domain containing 15	2483	2	0	0	2	0	hsa-miR-125b-2-3p	-0.06	-0.06
AR	ENST00000374690.3	androgen receptor	57	3	1	0	2	2	hsa-miR-125b-2-3p	-0.06	-0.06
ANTXR2	ENST00000403729.2	anthrax toxin receptor 2	51	1	0	1	0	0	hsa-miR-125b-2-3p	-0.06	-0.08
NOTCH3	ENST00000263388.2	notch 3	45	2	0	1	1	0	hsa-miR-125b-2-3p	-0.06	-0.14
RFWD3	ENST00000361070.4	ring finger and WD repeat domain 3	106	1	0	1	0	1	hsa-miR-125b-2-3p	-0.06	-0.07
AGO1	ENST00000373204.4	argonaute RISC catalytic component 1	402	3*	0	2	0	0	hsa-miR-125b-2-3p	-0.06	-0.11
FAM167A	ENST00000284486.4	family with sequence similarity 167, member A	85	1	0	1	0	0	hsa-miR-125b-2-3p	-0.06	-0.06
FOXN2	ENST00000340553.3	forkhead box N2	441	2	0	2	0	0	hsa-miR-125b-2-3p	-0.06	-0.06
RTTN	ENST00000454359.1	rotatin	288	3	0	1	2	0	hsa-miR-125b-2-3p	-0.06	-0.06
KLK2	ENST00000358049.4	kallikrein-related peptidase 2	5	1	0	0	1	2	hsa-miR-125b-2-3p	-0.06	-0.06
SH3BGRL2	ENST00000369838.4	SH3 domain binding glutamic acid-rich protein like 2	32	1	1	0	0	0	hsa-miR-125b-2-3p	-0.05	-0.39
PSPH	ENST00000275605.3	phosphoserine phosphatase	3231	1	0	0	1	0	hsa-miR-125b-2-3p	-0.05	-0.06
TRIM44	ENST00000299413.5	tripartite motif containing 44	4203	2	0	1	1	3	hsa-miR-125b-2-3p	-0.05	-0.15
SOBP	ENST00000317357.5	sine oculis binding protein homolog (Drosophila)	22	2	0	1	1	0	hsa-miR-125b-2-3p	-0.05	-0.09
PTGER2	ENST00000245457.5	prostaglandin E receptor 2 (subtype EP2), 53kDa	84	1	0	0	1	0	hsa-miR-125b-2-3p	-0.05	-0.09
ZRANB1	ENST00000359653.4	zinc finger, RAN-binding domain containing 1	724	1	0	1	0	2	hsa-miR-125b-2-3p	-0.05	-0.16
RPS6KA6	ENST00000262752.2	ribosomal protein S6 kinase, 90kDa, polypeptide 6	156	2	0	2	0	0	hsa-miR-125b-2-3p	-0.05	-0.06
C2orf50	ENST00000381585.3	chromosome 2 open reading frame 50	5	2	0	0	2	0	hsa-miR-125b-2-3p	-0.05	-0.05
SLC35A2	ENST00000376521.1	solute carrier family 35 (UDP-galactose transporter), member A2	2121	1	0	0	1	0	hsa-miR-125b-2-3p	-0.05	-0.05
KCNN3	ENST00000271915.4	potassium intermediate/small conductance calcium-activated channel, subfamily N, member 3	5	2	0	0	2	6	hsa-miR-125b-2-3p	-0.05	-0.05
HKDC1	ENST00000354624.5	hexokinase domain containing 1	16	1	0	1	0	1	hsa-miR-125b-2-3p	-0.05	-0.05
C12orf36	ENST00000318426.2	chromosome 12 open reading frame 36	5	1	0	0	1	1	hsa-miR-125b-2-3p	-0.05	-0.05
PARVG	ENST00000444313.3	parvin, gamma	5	2	0	2	0	1	hsa-miR-125b-2-3p	-0.05	-0.05
PEG3	ENST00000423103.2	paternally expressed 3	5	3	0	1	2	1	hsa-miR-125b-2-3p	-0.05	-0.05
XKR4	ENST00000327381.6	XK, Kell blood group complex subunit-related family, member 4	5	2	0	1	1	5	hsa-miR-125b-2-3p	-0.05	-0.05
FAM19A1	ENST00000478136.1	family with sequence similarity 19 (chemokine (C-C motif)-like), member A1	5	1	0	0	1	0	hsa-miR-125b-2-3p	-0.05	-0.05
MAF	ENST00000393350.1	v-maf avian musculoaponeurotic fibrosarcoma oncogene homolog	608	2	1	0	1	0	hsa-miR-125b-2-3p	-0.05	-0.05
FLVCR1	ENST00000366971.4	feline leukemia virus subgroup C cellular receptor 1	322	1	0	1	0	0	hsa-miR-125b-2-3p	-0.05	-0.07
MSRB3	ENST00000308259.5	methionine sulfoxide reductase B3	83	1	0	1	0	1	hsa-miR-125b-2-3p	-0.05	-0.17
MAPK1	ENST00000215832.6	mitogen-activated protein kinase 1	630	2	0	1	1	3	hsa-miR-125b-2-3p	-0.05	-0.11
PPM1L	ENST00000498165.1	protein phosphatase, Mg2+/Mn2+ dependent, 1L	59	2	0	2	0	0	hsa-miR-125b-2-3p	-0.05	-0.07
SH2D4A	ENST00000265807.3	SH2 domain containing 4A	131	1	0	1	0	0	hsa-miR-125b-2-3p	-0.05	-0.07
TMEM26	ENST00000399298.3	transmembrane protein 26	10	1	1	0	0	2	hsa-miR-125b-2-3p	-0.05	-0.11
GAB2	ENST00000340149.2	GRB2-associated binding protein 2	627	1	0	1	0	2	hsa-miR-125b-2-3p	-0.05	-0.05
GRAMD2	ENST00000309731.7	GRAM domain containing 2	5	1	0	1	0	1	hsa-miR-125b-2-3p	-0.05	-0.05
DACH1	ENST00000305425.4	dachshund homolog 1 (Drosophila)	18	1	0	1	0	0	hsa-miR-125b-2-3p	-0.05	-0.05
NYAP2	ENST00000272907.6	neuronal tyrosine-phosphorylated phosphoinositide-3-kinase adaptor 2	5	1	0	0	1	1	hsa-miR-125b-2-3p	-0.05	-0.05
ERMN	ENST00000410096.1	ermin, ERM-like protein	5	1	0	1	0	0	hsa-miR-125b-2-3p	-0.05	-0.05
C19orf40	ENST00000588258.1	chromosome 19 open reading frame 40	129	1	0	0	1	0	hsa-miR-125b-2-3p	-0.05	-0.05
NPRL3	ENST00000399953.3	nitrogen permease regulator-like 3 (S. cerevisiae)	129	1	0	1	0	0	hsa-miR-125b-2-3p	-0.05	-0.1
TMED4	ENST00000457408.2	transmembrane emp24 protein transport domain containing 4	3117	1	0	0	1	0	hsa-miR-125b-2-3p	-0.05	-0.05
TMTC4	ENST00000376234.3	transmembrane and tetratricopeptide repeat containing 4	37	1	0	1	0	0	hsa-miR-125b-2-3p	-0.05	-0.05
C2orf69	ENST00000319974.5	chromosome 2 open reading frame 69	82	1	0	0	1	0	hsa-miR-125b-2-3p	-0.05	-0.05
TRIP13	ENST00000166345.3	thyroid hormone receptor interactor 13	3078	1	0	0	1	1	hsa-miR-125b-2-3p	-0.05	-0.05
CDKN1A	ENST00000244741.5	cyclin-dependent kinase inhibitor 1A (p21, Cip1)	1458	1	0	0	1	0	hsa-miR-125b-2-3p	-0.05	-0.05
DENND4C	ENST00000380432.2	DENN/MADD domain containing 4C	195	1	0	0	1	0	hsa-miR-125b-2-3p	-0.05	-0.06
RBBP7	ENST00000380087.2	retinoblastoma binding protein 7	270	1	0	1	0	0	hsa-miR-125b-2-3p	-0.05	-0.25
ATMIN	ENST00000299575.4	ATM interactor	129	1	0	1	0	0	hsa-miR-125b-2-3p	-0.05	-0.05
ALG6	ENST00000371108.4	ALG6, alpha-1,3-glucosyltransferase	140	1	0	1	0	0	hsa-miR-125b-2-3p	-0.05	-0.17
NSUN7	ENST00000316607.5	NOP2/Sun domain family, member 7	9	1	0	1	0	1	hsa-miR-125b-2-3p	-0.05	-0.05
FA2H	ENST00000219368.3	fatty acid 2-hydroxylase	5	1	0	0	1	1	hsa-miR-125b-2-3p	-0.05	-0.05
ACSBG1	ENST00000258873.4	acyl-CoA synthetase bubblegum family member 1	5	1	0	0	1	1	hsa-miR-125b-2-3p	-0.05	-0.05
GRIN2A	ENST00000562109.1	glutamate receptor, ionotropic, N-methyl D-aspartate 2A	5	2	0	1	1	1	hsa-miR-125b-2-3p	-0.05	-0.07
RAB11FIP5	ENST00000258098.6	RAB11 family interacting protein 5 (class I)	81	1	0	1	0	0	hsa-miR-125b-2-3p	-0.05	-0.05
UROC1	ENST00000290868.2	urocanate hydratase 1	5	1	0	0	1	0	hsa-miR-125b-2-3p	-0.05	-0.05
PHF16	ENST00000397189.1	PHD finger protein 16	95	1	0	1	0	0	hsa-miR-125b-2-3p	-0.05	-0.05
ARSI	ENST00000328668.7	arylsulfatase family, member I	19	1	0	0	1	0	hsa-miR-125b-2-3p	-0.05	-0.08
KLHL3	ENST00000541417.1	kelch-like family member 3	40	2	0	0	2	2	hsa-miR-125b-2-3p	-0.05	-0.06
ZNF169	ENST00000481550.2	zinc finger protein 169	12	1	0	1	0	0	hsa-miR-125b-2-3p	-0.05	-0.09
KANSL3	ENST00000431828.1	KAT8 regulatory NSL complex subunit 3	121	2	0	2	0	1	hsa-miR-125b-2-3p	-0.05	-0.05
PPP3CC	ENST00000289963.8	protein phosphatase 3, catalytic subunit, gamma isozyme	254	1	0	0	1	1	hsa-miR-125b-2-3p	-0.05	-0.07
ERBB4	ENST00000342788.4	v-erb-b2 avian erythroblastic leukemia viral oncogene homolog 4	27	2	1	0	1	1	hsa-miR-125b-2-3p	-0.05	-0.07
CSE1L	ENST00000262982.2	CSE1 chromosome segregation 1-like (yeast)	96	3	0	1	2	1	hsa-miR-125b-2-3p	-0.05	-0.32
SMCHD1	ENST00000320876.6	structural maintenance of chromosomes flexible hinge domain containing 1	270	1	1	0	0	0	hsa-miR-125b-2-3p	-0.05	-0.06
AC007390.5	ENST00000402297.1	HCG1988162; Uncharacterized protein	223	1	0	0	1	0	hsa-miR-125b-2-3p	-0.05	-0.05
IRF4	ENST00000380956.4	interferon regulatory factor 4	10	1	0	1	0	2	hsa-miR-125b-2-3p	-0.05	-0.05
COLCA1	ENST00000532918.1	colorectal cancer associated 1	5	1	0	0	1	2	hsa-miR-125b-2-3p	-0.05	-0.05
WDR41	ENST00000296679.4	WD repeat domain 41	313	3	0	1	2	0	hsa-miR-125b-2-3p	-0.05	-0.17
EZH1	ENST00000428826.2	enhancer of zeste homolog 1 (Drosophila)	70	1	0	0	1	0	hsa-miR-125b-2-3p	-0.05	-0.05
KLHDC10	ENST00000335420.5	kelch domain containing 10	347	1	0	1	0	1	hsa-miR-125b-2-3p	-0.05	-0.06
BCL2L13	ENST00000418951.2	BCL2-like 13 (apoptosis facilitator)	741	1	1	0	0	2	hsa-miR-125b-2-3p	-0.05	-0.05
CUL5	ENST00000393094.2	cullin 5	761	1	0	1	0	0	hsa-miR-125b-2-3p	-0.05	-0.05
KPNA4	ENST00000334256.4	karyopherin alpha 4 (importin alpha 3)	111	1	0	0	1	0	hsa-miR-125b-2-3p	-0.05	-0.08
TRMT10A	ENST00000394877.3	tRNA methyltransferase 10 homolog A (S. cerevisiae)	89	1	0	1	0	0	hsa-miR-125b-2-3p	-0.05	-0.13
NT5C2	ENST00000343289.5	5'-nucleotidase, cytosolic II	468	1	0	0	1	0	hsa-miR-125b-2-3p	-0.05	-0.05
TMEM203	ENST00000343666.5	transmembrane protein 203	829	1	0	0	1	0	hsa-miR-125b-2-3p	-0.05	-0.07
SHPRH	ENST00000367505.2	SNF2 histone linker PHD RING helicase, E3 ubiquitin protein ligase	757	1	0	0	1	1	hsa-miR-125b-2-3p	-0.05	-0.05
KIF1B	ENST00000377086.1	kinesin family member 1B	234	3	0	2	1	2	hsa-miR-125b-2-3p	-0.05	-0.05
RUFY1	ENST00000377001.2	RUN and FYVE domain containing 1	187	1	0	0	1	0	hsa-miR-125b-2-3p	-0.05	-0.05
GPR126	ENST00000230173.6	G protein-coupled receptor 126	604	1	0	1	0	1	hsa-miR-125b-2-3p	-0.05	-0.05
CD97	ENST00000357355.3	CD97 molecule	1041	1	0	0	1	0	hsa-miR-125b-2-3p	-0.05	-0.05
GRIN2B	ENST00000609686.1	glutamate receptor, ionotropic, N-methyl D-aspartate 2B	5	3	1	0	2	3	hsa-miR-125b-2-3p	-0.05	-0.05
BSN	ENST00000296452.4	bassoon presynaptic cytomatrix protein	31	4	0	1	3	0	hsa-miR-125b-2-3p	-0.05	-0.05
CAMTA2	ENST00000358183.4	calmodulin binding transcription activator 2	424	1	0	1	0	1	hsa-miR-125b-2-3p	-0.05	-0.05
B3GAT2	ENST00000230053.6	beta-1,3-glucuronyltransferase 2 (glucuronosyltransferase S)	39	2	0	0	2	0	hsa-miR-125b-2-3p	-0.05	-0.05
WDR52	ENST00000393845.2	WD repeat domain 52	5	2	1	1	0	1	hsa-miR-125b-2-3p	-0.05	-0.05
WDR7	ENST00000254442.3	WD repeat domain 7	365	2	1	1	0	0	hsa-miR-125b-2-3p	-0.05	-0.05
WIPF1	ENST00000392547.2	WAS/WASL interacting protein family, member 1	304	1	0	0	1	1	hsa-miR-125b-2-3p	-0.05	-0.07
C1orf173	ENST00000326665.5	chromosome 1 open reading frame 173	5	1	1	0	0	0	hsa-miR-125b-2-3p	-0.05	-0.05
RP11-766F14.2	ENST00000511828.1	Protein LOC285556	5	1	1	0	0	2	hsa-miR-125b-2-3p	-0.05	-0.05
KLF12	ENST00000377669.2	Kruppel-like factor 12	251	1	0	1	0	1	hsa-miR-125b-2-3p	-0.05	-0.06
ERP29	ENST00000455836.1	endoplasmic reticulum protein 29	1210	1	0	1	0	1	hsa-miR-125b-2-3p	-0.05	-0.36
REL	ENST00000295025.8	v-rel avian reticuloendotheliosis viral oncogene homolog	116	3	0	2	1	0	hsa-miR-125b-2-3p	-0.05	-0.05
ING1	ENST00000333219.7	inhibitor of growth family, member 1	142	1	1	0	0	0	hsa-miR-125b-2-3p	-0.05	-0.28
KIF11	ENST00000260731.3	kinesin family member 11	256	1	0	1	0	1	hsa-miR-125b-2-3p	-0.05	-0.15
PBX1	ENST00000367897.1	pre-B-cell leukemia homeobox 1	18	2	0	1	1	0	hsa-miR-125b-2-3p	-0.05	-0.09
ITPRIPL1	ENST00000536814.1	inositol 1,4,5-trisphosphate receptor interacting protein-like 1	131	1	0	0	1	1	hsa-miR-125b-2-3p	-0.05	-0.05
METTL21B	ENST00000333012.5	methyltransferase like 21B	51	1	0	0	1	0	hsa-miR-125b-2-3p	-0.05	-0.05
FUT9	ENST00000302103.5	fucosyltransferase 9 (alpha (1,3) fucosyltransferase)	5	2	0	0	2	1	hsa-miR-125b-2-3p	-0.05	-0.05
ATAD2B	ENST00000238789.5	ATPase family, AAA domain containing 2B	11	2	1	0	1	0	hsa-miR-125b-2-3p	-0.05	-0.08
ZNF652	ENST00000362063.2	zinc finger protein 652	33	4	0	2	2	2	hsa-miR-125b-2-3p	-0.05	-0.17
TMEM87B	ENST00000283206.4	transmembrane protein 87B	219	1	0	1	0	0	hsa-miR-125b-2-3p	-0.05	-0.06
DNA2	ENST00000399180.2	DNA replication helicase/nuclease 2	81	1	0	0	1	0	hsa-miR-125b-2-3p	-0.05	-0.1
GNG12	ENST00000370982.3	guanine nucleotide binding protein (G protein), gamma 12	1362	1	0	1	0	1	hsa-miR-125b-2-3p	-0.05	-0.24
PNPLA3	ENST00000216180.3	patatin-like phospholipase domain containing 3	147	3	1	0	2	1	hsa-miR-125b-2-3p	-0.05	-0.06
CELF1	ENST00000395290.2	CUGBP, Elav-like family member 1	153	1	0	1	0	2	hsa-miR-125b-2-3p	-0.05	-0.09
TRIM23	ENST00000231524.9	tripartite motif containing 23	247	1	0	0	1	0	hsa-miR-125b-2-3p	-0.05	-0.05
PAFAH1B2	ENST00000527958.1	platelet-activating factor acetylhydrolase 1b, catalytic subunit 2 (30kDa)	180	1	0	0	1	1	hsa-miR-125b-2-3p	-0.05	-0.1
BPHL	ENST00000380368.2	biphenyl hydrolase-like (serine hydrolase)	618	1	0	1	0	1	hsa-miR-125b-2-3p	-0.05	-0.29
MLK4	ENST00000366624.3	Mitogen-activated protein kinase kinase kinase MLK4	405	1	0	0	1	0	hsa-miR-125b-2-3p	-0.05	-0.05
TAL1	ENST00000371884.2	T-cell acute lymphocytic leukemia 1	5	1	1	0	0	0	hsa-miR-125b-2-3p	-0.05	-0.05
PIK3CG	ENST00000359195.3	phosphatidylinositol-4,5-bisphosphate 3-kinase, catalytic subunit gamma	5	1	1	0	0	0	hsa-miR-125b-2-3p	-0.05	-0.05
TMEM248	ENST00000341567.4	transmembrane protein 248	3207	1	0	1	0	0	hsa-miR-125b-2-3p	-0.05	-0.06
MTUS1	ENST00000381869.3	microtubule associated tumor suppressor 1	215	1	0	0	1	1	hsa-miR-125b-2-3p	-0.05	-0.05
TRUB1	ENST00000298746.3	TruB pseudouridine (psi) synthase family member 1	1035	1	0	0	1	0	hsa-miR-125b-2-3p	-0.05	-0.05
SYT10	ENST00000228567.3	synaptotagmin X	5	1	0	0	1	0	hsa-miR-125b-2-3p	-0.05	-0.05
RRP7A	ENST00000323013.6	ribosomal RNA processing 7 homolog A (S. cerevisiae)	522	2	0	1	1	1	hsa-miR-125b-2-3p	-0.05	-0.08
PPP2R3A	ENST00000264977.3	protein phosphatase 2, regulatory subunit B'', alpha	32	1	0	0	1	0	hsa-miR-125b-2-3p	-0.05	-0.05
GBP4	ENST00000355754.6	guanylate binding protein 4	5	2	1	0	1	1	hsa-miR-125b-2-3p	-0.05	-0.05
ZC3H7B	ENST00000352645.4	zinc finger CCCH-type containing 7B	888	1	0	1	0	1	hsa-miR-125b-2-3p	-0.05	-0.21
FGFR1OP	ENST00000366847.4	FGFR1 oncogene partner	552	2	0	1	1	3	hsa-miR-125b-2-3p	-0.05	-0.12
PSMB9	ENST00000395330.1	proteasome (prosome, macropain) subunit, beta type, 9	64	1	1	0	0	0	hsa-miR-125b-2-3p	-0.05	-0.27
BLCAP	ENST00000397137.1	bladder cancer associated protein	38	1	1	0	0	1	hsa-miR-125b-2-3p	-0.05	-0.41
ZNF555	ENST00000334241.4	zinc finger protein 555	64	4	1	1	2	3	hsa-miR-125b-2-3p	-0.05	-0.12
HIST1H2BD	ENST00000289316.2	histone cluster 1, H2bd	236	1	0	0	1	0	hsa-miR-125b-2-3p	-0.05	-0.1
WDR37	ENST00000358220.1	WD repeat domain 37	107	2	0	1	1	3	hsa-miR-125b-2-3p	-0.05	-0.13
PRTFDC1	ENST00000376378.1	phosphoribosyl transferase domain containing 1	155	1	0	0	1	0	hsa-miR-125b-2-3p	-0.05	-0.05
CNOT7	ENST00000361272.4	CCR4-NOT transcription complex, subunit 7	415	3	0	0	3	1	hsa-miR-125b-2-3p	-0.05	-0.14
TNFSF4	ENST00000367718.1	tumor necrosis factor (ligand) superfamily, member 4	85	1	0	0	1	0	hsa-miR-125b-2-3p	-0.05	-0.07
PSPC1	ENST00000338910.4	paraspeckle component 1	14	1	0	1	0	1	hsa-miR-125b-2-3p	-0.05	-0.19
ANKRD34C	ENST00000421388.2	ankyrin repeat domain 34C	5	1	0	0	1	0	hsa-miR-125b-2-3p	-0.05	-0.05
DPCR1	ENST00000462446.1	diffuse panbronchiolitis critical region 1	5	1	1	0	0	0	hsa-miR-125b-2-3p	-0.05	-0.05
HES2	ENST00000377834.4	hairy and enhancer of split 2 (Drosophila)	5	1	0	0	1	1	hsa-miR-125b-2-3p	-0.05	-0.05
DUSP26	ENST00000256261.4	dual specificity phosphatase 26 (putative)	5	1	0	1	0	0	hsa-miR-125b-2-3p	-0.05	-0.05
SECISBP2L	ENST00000559471.1	SECIS binding protein 2-like	161	1	1	0	0	0	hsa-miR-125b-2-3p	-0.05	-0.05
IPCEF1	ENST00000265198.4	interaction protein for cytohesin exchange factors 1	16	2	0	1	1	1	hsa-miR-125b-2-3p	-0.05	-0.05
PTP4A3	ENST00000520105.1	protein tyrosine phosphatase type IVA, member 3	65	1	0	1	0	0	hsa-miR-125b-2-3p	-0.05	-0.05
GLP2R	ENST00000262441.5	glucagon-like peptide 2 receptor	247	2	0	2	0	0	hsa-miR-125b-2-3p	-0.05	-0.05
DUSP22	ENST00000419235.2	dual specificity phosphatase 22	1330	1	0	1	0	1	hsa-miR-125b-2-3p	-0.05	-0.05
GPR1	ENST00000407325.2	G protein-coupled receptor 1	104	1	0	0	1	0	hsa-miR-125b-2-3p	-0.05	-0.05
TFCP2L1	ENST00000263707.5	transcription factor CP2-like 1	36	1	0	1	0	3	hsa-miR-125b-2-3p	-0.05	-0.05
SLC8A3	ENST00000356921.2	solute carrier family 8 (sodium/calcium exchanger), member 3	5	1	0	1	0	0	hsa-miR-125b-2-3p	-0.05	-0.05
C11orf72	ENST00000333139.3	chromosome 11 open reading frame 72	5	1	0	0	1	0	hsa-miR-125b-2-3p	-0.05	-0.05
TAS2R4	ENST00000247881.2	taste receptor, type 2, member 4	9	1	0	1	0	0	hsa-miR-125b-2-3p	-0.05	-0.11
EIF2S3	ENST00000253039.4	eukaryotic translation initiation factor 2, subunit 3 gamma, 52kDa	1571	1	0	0	1	0	hsa-miR-125b-2-3p	-0.05	-0.08
PBX2	ENST00000375050.4	pre-B-cell leukemia homeobox 2	98	1	0	1	0	0	hsa-miR-125b-2-3p	-0.05	-0.19
C12orf75	ENST00000443585.1	chromosome 12 open reading frame 75	6680	1	0	1	0	0	hsa-miR-125b-2-3p	-0.05	-0.3
GTF3C3	ENST00000263956.3	general transcription factor IIIC, polypeptide 3, 102kDa	248	1	0	1	0	1	hsa-miR-125b-2-3p	-0.05	-0.14
PSEN1	ENST00000344094.3	presenilin 1	1340	1	0	0	1	1	hsa-miR-125b-2-3p	-0.05	-0.07
FOXK1	ENST00000328914.4	forkhead box K1	368	3	0	2	1	1	hsa-miR-125b-2-3p	-0.05	-0.05
CYSLTR2	ENST00000282018.3	cysteinyl leukotriene receptor 2	5	1	1	0	0	2	hsa-miR-125b-2-3p	-0.05	-0.43
SLC7A6	ENST00000219343.6	solute carrier family 7 (amino acid transporter light chain, y+L system), member 6	1044	1	0	1	0	1	hsa-miR-125b-2-3p	-0.05	-0.07
CCBL1	ENST00000302586.3	cysteine conjugate-beta lyase, cytoplasmic	94	1	1	0	0	1	hsa-miR-125b-2-3p	-0.05	-0.39
SALL4	ENST00000217086.4	sal-like 4 (Drosophila)	155	1	0	0	1	0	hsa-miR-125b-2-3p	-0.05	-0.05
TM9SF4	ENST00000398022.2	transmembrane 9 superfamily protein member 4	3096	1	0	0	1	1	hsa-miR-125b-2-3p	-0.05	-0.05
REEP1	ENST00000165698.5	receptor accessory protein 1	49	1	0	1	0	0	hsa-miR-125b-2-3p	-0.05	-0.1
ZBTB10	ENST00000430430.1	zinc finger and BTB domain containing 10	113	1	1	0	0	0	hsa-miR-125b-2-3p	-0.05	-0.09
HEYL	ENST00000372852.3	hairy/enhancer-of-split related with YRPW motif-like	37	3	1	1	1	3	hsa-miR-125b-2-3p	-0.05	-0.13
CLVS2	ENST00000275162.5	clavesin 2	19	2	0	0	2	1	hsa-miR-125b-2-3p	-0.05	-0.05
SMAD5	ENST00000545279.1	SMAD family member 5	225	1	0	0	1	0	hsa-miR-125b-2-3p	-0.05	-0.06
KRBOX4	ENST00000360017.5	KRAB box domain containing 4	162	1	0	1	0	0	hsa-miR-125b-2-3p	-0.05	-0.21
PALM	ENST00000338448.5	paralemmin	341	1	0	1	0	0	hsa-miR-125b-2-3p	-0.05	-0.05
CYTH1	ENST00000585509.1	cytohesin 1	553	1	0	0	1	0	hsa-miR-125b-2-3p	-0.05	-0.05
ZNF514	ENST00000295208.2	zinc finger protein 514	32	2	0	2	0	0	hsa-miR-125b-2-3p	-0.05	-0.07
HMGB3	ENST00000325307.7	high mobility group box 3	295	1	0	0	1	0	hsa-miR-125b-2-3p	-0.05	-0.05
TP53RK	ENST00000372102.3	TP53 regulating kinase	186	3	1	0	2	0	hsa-miR-125b-2-3p	-0.05	-0.41
LCK	ENST00000336890.5	lymphocyte-specific protein tyrosine kinase	23	1*	0	0	0	2	hsa-miR-125b-2-3p	-0.05	-0.05
RAPGEF5	ENST00000401957.2	Rap guanine nucleotide exchange factor (GEF) 5	32	1	0	1	0	1	hsa-miR-125b-2-3p	-0.05	-0.05
RTN4RL2	ENST00000335099.3	reticulon 4 receptor-like 2	13	1	0	1	0	0	hsa-miR-125b-2-3p	-0.05	-0.05
COL22A1	ENST00000303045.6	collagen, type XXII, alpha 1	5	1	0	1	0	0	hsa-miR-125b-2-3p	-0.05	-0.05
DEPTOR	ENST00000286234.5	DEP domain containing MTOR-interacting protein	18	1	0	0	1	1	hsa-miR-125b-2-3p	-0.05	-0.06
CAPN15	ENST00000219611.2	calpain 15	5	1	0	0	1	0	hsa-miR-125b-2-3p	-0.05	-0.05
FAM154A	ENST00000380530.1	family with sequence similarity 154, member A	5	1	0	0	1	0	hsa-miR-125b-2-3p	-0.05	-0.05
FAM169B	ENST00000558256.1	family with sequence similarity 169, member B	5	1	0	1	0	1	hsa-miR-125b-2-3p	-0.05	-0.05
DDX20	ENST00000369702.4	DEAD (Asp-Glu-Ala-Asp) box polypeptide 20	729	2	0	2	0	0	hsa-miR-125b-2-3p	-0.05	-0.21
CREBRF	ENST00000540014.1	CREB3 regulatory factor	24	3	0	2	1	1	hsa-miR-125b-2-3p	-0.05	-0.08
PTAFR	ENST00000373857.3	platelet-activating factor receptor	5	3	0	2	1	0	hsa-miR-125b-2-3p	-0.05	-0.14
IQCE	ENST00000402050.2	IQ motif containing E	687	1	0	0	1	4	hsa-miR-125b-2-3p	-0.05	-0.05
KAT7	ENST00000259021.4	K(lysine) acetyltransferase 7	48	5	2	2	1	4	hsa-miR-125b-2-3p	-0.05	-0.14
AQP4	ENST00000383168.4	aquaporin 4	10	1	0	0	1	1	hsa-miR-125b-2-3p	-0.05	-0.09
MYO10	ENST00000513610.1	myosin X	3866	1	0	1	0	0	hsa-miR-125b-2-3p	-0.04	-0.04
ZFAND2B	ENST00000409594.1	zinc finger, AN1-type domain 2B	132	1	0	0	1	0	hsa-miR-125b-2-3p	-0.04	-0.04
DOK6	ENST00000382713.5	docking protein 6	8	1	1	0	0	1	hsa-miR-125b-2-3p	-0.04	-0.04
NAGPA	ENST00000312251.3	N-acetylglucosamine-1-phosphodiester alpha-N-acetylglucosaminidase	297	1	0	1	0	0	hsa-miR-125b-2-3p	-0.04	-0.04
CLSTN2	ENST00000458420.3	calsyntenin 2	119	3	2	0	1	2	hsa-miR-125b-2-3p	-0.04	-0.07
KLHL21	ENST00000377663.3	kelch-like family member 21	45	2	0	1	1	2	hsa-miR-125b-2-3p	-0.04	-0.04
AGPAT6	ENST00000396987.3	1-acylglycerol-3-phosphate O-acyltransferase 6	474	1	0	0	1	1	hsa-miR-125b-2-3p	-0.04	-0.07
SH2D4B	ENST00000339284.2	SH2 domain containing 4B	5	1	0	1	0	0	hsa-miR-125b-2-3p	-0.04	-0.04
ZNF528	ENST00000391788.2	zinc finger protein 528	15	1	0	0	1	0	hsa-miR-125b-2-3p	-0.04	-0.04
MAPRE2	ENST00000436190.2	microtubule-associated protein, RP/EB family, member 2	361	1	0	1	0	0	hsa-miR-125b-2-3p	-0.04	-0.04
POMGNT1	ENST00000396420.3	protein O-linked mannose N-acetylglucosaminyltransferase 1 (beta 1,2-)	2123	1	0	0	1	0	hsa-miR-125b-2-3p	-0.04	-0.04
TXLNA	ENST00000373610.3	taxilin alpha	564	2	1	0	1	0	hsa-miR-125b-2-3p	-0.04	-0.05
SMARCE1	ENST00000377808.4	SWI/SNF related, matrix associated, actin dependent regulator of chromatin, subfamily e, member 1	252	1	1	0	0	1	hsa-miR-125b-2-3p	-0.04	-0.2
RABGAP1L	ENST00000489615.1	RAB GTPase activating protein 1-like	364	2	1	0	1	1	hsa-miR-125b-2-3p	-0.04	-0.04
PTAR1	ENST00000377200.5	protein prenyltransferase alpha subunit repeat containing 1	161	1	0	1	0	2	hsa-miR-125b-2-3p	-0.04	-0.06
YAE1D1	ENST00000223273.2	Yae1 domain containing 1	49	1	0	1	0	0	hsa-miR-125b-2-3p	-0.04	-0.2
CPEB3	ENST00000412050.4	cytoplasmic polyadenylation element binding protein 3	48	1	0	1	0	2	hsa-miR-125b-2-3p	-0.04	-0.07
QPCTL	ENST00000012049.5	glutaminyl-peptide cyclotransferase-like	62	1	0	1	0	0	hsa-miR-125b-2-3p	-0.04	-0.07
SULT1B1	ENST00000310613.3	sulfotransferase family, cytosolic, 1B, member 1	5	1	0	0	1	1	hsa-miR-125b-2-3p	-0.04	-0.04
RPS6KL1	ENST00000555647.1	ribosomal protein S6 kinase-like 1	9	1	0	0	1	0	hsa-miR-125b-2-3p	-0.04	-0.04
CATSPER2	ENST00000396879.1	cation channel, sperm associated 2	5	1	0	0	1	0	hsa-miR-125b-2-3p	-0.04	-0.04
SIGLEC14	ENST00000360844.6	sialic acid binding Ig-like lectin 14	5	2	0	0	2	0	hsa-miR-125b-2-3p	-0.04	-0.07
KRAS	ENST00000256078.4	Kirsten rat sarcoma viral oncogene homolog	40	1	0	0	1	1	hsa-miR-125b-2-3p	-0.04	-0.08
RPRD1A	ENST00000399022.4	regulation of nuclear pre-mRNA domain containing 1A	333	1	0	0	1	0	hsa-miR-125b-2-3p	-0.04	-0.05
IFNAR1	ENST00000270139.3	interferon (alpha, beta and omega) receptor 1	372	2	0	2	0	0	hsa-miR-125b-2-3p	-0.04	-0.14
DCLK1	ENST00000379892.4	doublecortin-like kinase 1	9	1	1	0	0	2	hsa-miR-125b-2-3p	-0.04	-0.09
HNRNPUL2	ENST00000301785.5	heterogeneous nuclear ribonucleoprotein U-like 2	2321	2	0	0	2	0	hsa-miR-125b-2-3p	-0.04	-0.1
SIRPA	ENST00000400068.3	signal-regulatory protein alpha	1235	1	0	0	1	3	hsa-miR-125b-2-3p	-0.04	-0.05
FBXO42	ENST00000375592.3	F-box protein 42	854	1	0	1	0	5	hsa-miR-125b-2-3p	-0.04	-0.09
DCAF17	ENST00000375255.3	DDB1 and CUL4 associated factor 17	49	1	0	1	0	1	hsa-miR-125b-2-3p	-0.04	-0.06
SNX33	ENST00000308527.5	sorting nexin 33	148	2	0	1	1	1	hsa-miR-125b-2-3p	-0.04	-0.09
TWSG1	ENST00000262120.5	twisted gastrulation BMP signaling modulator 1	38	2	0	2	0	0	hsa-miR-125b-2-3p	-0.04	-0.13
PHLDA1	ENST00000602540.1	pleckstrin homology-like domain, family A, member 1	3907	2	0	2	0	0	hsa-miR-125b-2-3p	-0.04	-0.3
CTBS	ENST00000370630.5	chitobiase, di-N-acetyl-	33	1	0	0	1	1	hsa-miR-125b-2-3p	-0.04	-0.07
FSTL5	ENST00000306100.5	follistatin-like 5	5	1	0	0	1	0	hsa-miR-125b-2-3p	-0.04	-0.04
RPF2	ENST00000441448.2	ribosome production factor 2 homolog (S. cerevisiae)	869	1	0	0	1	1	hsa-miR-125b-2-3p	-0.04	-0.1
ZNF671	ENST00000317398.6	zinc finger protein 671	35	1	0	0	1	0	hsa-miR-125b-2-3p	-0.04	-0.04
PHF2	ENST00000375376.4	PHD finger protein 2	151	1	0	0	1	0	hsa-miR-125b-2-3p	-0.04	-0.04
NPAS3	ENST00000346562.2	neuronal PAS domain protein 3	9	1	0	1	0	2	hsa-miR-125b-2-3p	-0.04	-0.04
CCR6	ENST00000341935.5	chemokine (C-C motif) receptor 6	35	1	0	1	0	0	hsa-miR-125b-2-3p	-0.04	-0.17
GLCE	ENST00000559420.2	glucuronic acid epimerase	25	1	0	0	1	1	hsa-miR-125b-2-3p	-0.04	-0.1
GLRX3	ENST00000368644.1	glutaredoxin 3	213	1	0	1	0	1	hsa-miR-125b-2-3p	-0.04	-0.08
PADI2	ENST00000375486.4	peptidyl arginine deiminase, type II	11	1	1	0	0	0	hsa-miR-125b-2-3p	-0.04	-0.1
FRG1B	ENST00000278882.3	FSHD region gene 1 family, member B	94	1	0	1	0	0	hsa-miR-125b-2-3p	-0.04	-0.07
AL645728.1	ENST00000366221.2	Uncharacterized protein	8	1	0	0	1	0	hsa-miR-125b-2-3p	-0.04	-0.11
RP11-47I22.3	ENST00000556569.1	Uncharacterized protein	93	1	1	0	0	0	hsa-miR-125b-2-3p	-0.04	-0.41
PEX5	ENST00000266563.5	peroxisomal biogenesis factor 5	2114	1	0	0	1	0	hsa-miR-125b-2-3p	-0.04	-0.04
C11orf44	ENST00000317019.2	chromosome 11 open reading frame 44	5	1	0	0	1	1	hsa-miR-125b-2-3p	-0.04	-0.04
GREB1L	ENST00000580732.2	growth regulation by estrogen in breast cancer-like	30	1	0	0	1	1	hsa-miR-125b-2-3p	-0.04	-0.04
ZNF768	ENST00000380412.5	zinc finger protein 768	1297	1	0	1	0	0	hsa-miR-125b-2-3p	-0.04	-0.04
RTKN2	ENST00000373789.3	rhotekin 2	192	1	0	0	1	1	hsa-miR-125b-2-3p	-0.04	-0.04
C11orf54	ENST00000528288.1	chromosome 11 open reading frame 54	47	1	0	0	1	0	hsa-miR-125b-2-3p	-0.04	-0.09
EWSR1	ENST00000397938.2	EWS RNA-binding protein 1	8833	1	0	0	1	0	hsa-miR-125b-2-3p	-0.04	-0.04
NETO1	ENST00000327305.6	neuropilin (NRP) and tolloid (TLL)-like 1	5	1	0	1	0	2	hsa-miR-125b-2-3p	-0.04	-0.12
C11orf84	ENST00000294244.4	chromosome 11 open reading frame 84	232	2	0	2	0	0	hsa-miR-125b-2-3p	-0.04	-0.17
FUNDC2	ENST00000369498.3	FUN14 domain containing 2	130	1	0	0	1	1	hsa-miR-125b-2-3p	-0.04	-0.1
TIAL1	ENST00000369093.2	TIA1 cytotoxic granule-associated RNA binding protein-like 1	1342	1	0	1	0	1	hsa-miR-125b-2-3p	-0.04	-0.1
MGA	ENST00000219905.7	MGA, MAX dimerization protein	250	3	0	2	1	1	hsa-miR-125b-2-3p	-0.04	-0.05
GSK3B	ENST00000264235.8	glycogen synthase kinase 3 beta	498	1	0	1	0	1	hsa-miR-125b-2-3p	-0.04	-0.06
MEF2C	ENST00000340208.5	myocyte enhancer factor 2C	70	1	0	0	1	2	hsa-miR-125b-2-3p	-0.04	-0.1
SYNPO2L	ENST00000372873.4	synaptopodin 2-like	5	1	0	0	1	0	hsa-miR-125b-2-3p	-0.04	-0.04
CCDC152	ENST00000361970.5	coiled-coil domain containing 152	5	1	1	0	0	1	hsa-miR-125b-2-3p	-0.04	-0.04
SLAMF7	ENST00000359331.4	SLAM family member 7	5	1	0	1	0	0	hsa-miR-125b-2-3p	-0.04	-0.04
TNK2	ENST00000381916.2	tyrosine kinase, non-receptor, 2	7	1	0	1	0	1	hsa-miR-125b-2-3p	-0.04	-0.04
DNAH10OS	ENST00000514254.2	dynein, axonemal, heavy chain 10 opposite strand	89	1	0	1	0	0	hsa-miR-125b-2-3p	-0.04	-0.04
SYT2	ENST00000367267.1	synaptotagmin II	5	1	0	1	0	2	hsa-miR-125b-2-3p	-0.04	-0.04
ACBD7	ENST00000356189.5	acyl-CoA binding domain containing 7	34	1	0	0	1	0	hsa-miR-125b-2-3p	-0.04	-0.05
CCDC50	ENST00000392455.3	coiled-coil domain containing 50	961	3	0	2	1	1	hsa-miR-125b-2-3p	-0.04	-0.19
ZNF236	ENST00000253159.8	zinc finger protein 236	60	1	0	0	1	1	hsa-miR-125b-2-3p	-0.04	-0.08
ZNF451	ENST00000370708.4	zinc finger protein 451	190	2	0	0	2	0	hsa-miR-125b-2-3p	-0.04	-0.05
RAD51AP1	ENST00000352618.4	RAD51 associated protein 1	57	1	0	0	1	0	hsa-miR-125b-2-3p	-0.04	-0.06
NXN	ENST00000575801.1	nucleoredoxin	811	1	0	0	1	3	hsa-miR-125b-2-3p	-0.04	-0.06
PGM2L1	ENST00000298198.4	phosphoglucomutase 2-like 1	183	1	0	1	0	2	hsa-miR-125b-2-3p	-0.04	-0.07
TTLL7	ENST00000260505.8	tubulin tyrosine ligase-like family, member 7	93	1	0	0	1	1	hsa-miR-125b-2-3p	-0.04	-0.05
C16orf58	ENST00000570164.1	chromosome 16 open reading frame 58	25	1	0	0	1	1	hsa-miR-125b-2-3p	-0.04	-0.04
PNPLA4	ENST00000381042.4	patatin-like phospholipase domain containing 4	357	4	0	4	0	0	hsa-miR-125b-2-3p	-0.04	-0.52
ZNF512	ENST00000355467.4	zinc finger protein 512	189	1	0	0	1	0	hsa-miR-125b-2-3p	-0.04	-0.04
ATP8A1	ENST00000381668.5	ATPase, aminophospholipid transporter (APLT), class I, type 8A, member 1	48	1	0	1	0	1	hsa-miR-125b-2-3p	-0.04	-0.04
TDGF1	ENST00000296145.5	teratocarcinoma-derived growth factor 1	5	1	0	0	1	0	hsa-miR-125b-2-3p	-0.04	-0.04
KIAA2022	ENST00000055682.6	KIAA2022	5	2	1	0	1	3	hsa-miR-125b-2-3p	-0.04	-0.04
CRTC3	ENST00000420329.2	CREB regulated transcription coactivator 3	612	2	1	0	1	0	hsa-miR-125b-2-3p	-0.04	-0.04
CAMK2D	ENST00000296402.5	calcium/calmodulin-dependent protein kinase II delta	938	1	0	1	0	0	hsa-miR-125b-2-3p	-0.04	-0.04
SLC16A13	ENST00000308027.6	solute carrier family 16, member 13	137	1	0	0	1	0	hsa-miR-125b-2-3p	-0.04	-0.05
ARNT2	ENST00000303329.4	aryl-hydrocarbon receptor nuclear translocator 2	39	2	1	0	1	4	hsa-miR-125b-2-3p	-0.04	-0.04
ADCYAP1R1	ENST00000304166.4	adenylate cyclase activating polypeptide 1 (pituitary) receptor type I	9	4	0	1	3	3	hsa-miR-125b-2-3p	-0.04	-0.06
OTOG	ENST00000399397.1	otogelin	5	2	1	0	1	0	hsa-miR-125b-2-3p	-0.04	-0.04
SGSM1	ENST00000400358.4	small G protein signaling modulator 1	25	1	0	0	1	1	hsa-miR-125b-2-3p	-0.04	-0.04
DKFZP667F0711	ENST00000391437.1		5	1	0	0	1	0	hsa-miR-125b-2-3p	-0.04	-0.04
FBXL7	ENST00000504595.1	F-box and leucine-rich repeat protein 7	16	1	1	0	0	0	hsa-miR-125b-2-3p	-0.04	-0.04
GPR123	ENST00000607359.1	G protein-coupled receptor 123	5	4	0	0	4	0	hsa-miR-125b-2-3p	-0.04	-0.04
SNX30	ENST00000374232.3	sorting nexin family member 30	33	4	0	0	4	1	hsa-miR-125b-2-3p	-0.04	-0.04
TRIM45	ENST00000256649.4	tripartite motif containing 45	99	1	0	1	0	1	hsa-miR-125b-2-3p	-0.04	-0.06
EBF2	ENST00000535548.1	early B-cell factor 2	11	1	0	0	1	0	hsa-miR-125b-2-3p	-0.04	-0.07
CLIP4	ENST00000320081.5	CAP-GLY domain containing linker protein family, member 4	490	1	0	1	0	1	hsa-miR-125b-2-3p	-0.04	-0.04
UBR7	ENST00000013070.6	ubiquitin protein ligase E3 component n-recognin 7 (putative)	468	1	0	0	1	2	hsa-miR-125b-2-3p	-0.04	-0.04
BEND4	ENST00000504360.1	BEN domain containing 4	187	1	0	1	0	0	hsa-miR-125b-2-3p	-0.04	-0.04
DLST	ENST00000334220.4	dihydrolipoamide S-succinyltransferase (E2 component of 2-oxo-glutarate complex)	64	1	0	1	0	0	hsa-miR-125b-2-3p	-0.04	-0.04
DNAH5	ENST00000265104.4	dynein, axonemal, heavy chain 5	5	1	0	0	1	0	hsa-miR-125b-2-3p	-0.04	-0.04
SYT13	ENST00000020926.3	synaptotagmin XIII	5	1	0	0	1	1	hsa-miR-125b-2-3p	-0.04	-0.04
GCK	ENST00000403799.3	glucokinase (hexokinase 4)	5	1	0	0	1	0	hsa-miR-125b-2-3p	-0.04	-0.04
GDF10	ENST00000224605.2	growth differentiation factor 10	20	1	0	1	0	0	hsa-miR-125b-2-3p	-0.04	-0.04
SUMF1	ENST00000272902.5	sulfatase modifying factor 1	1341	1	0	0	1	0	hsa-miR-125b-2-3p	-0.04	-0.04
CPN2	ENST00000323830.3	carboxypeptidase N, polypeptide 2	8	1	0	0	1	0	hsa-miR-125b-2-3p	-0.04	-0.04
SMAD9	ENST00000399275.2	SMAD family member 9	62	1	0	0	1	1	hsa-miR-125b-2-3p	-0.04	-0.04
AHCYL1	ENST00000369799.5	adenosylhomocysteinase-like 1	1279	1	0	0	1	1	hsa-miR-125b-2-3p	-0.04	-0.04
AJAP1	ENST00000378191.4	adherens junctions associated protein 1	5	1	0	0	1	1	hsa-miR-125b-2-3p	-0.04	-0.04
SMEK1	ENST00000554684.1	SMEK homolog 1, suppressor of mek1 (Dictyostelium)	713	1	0	0	1	0	hsa-miR-125b-2-3p	-0.04	-0.04
C20orf202	ENST00000400633.1	chromosome 20 open reading frame 202	5	1	0	0	1	0	hsa-miR-125b-2-3p	-0.04	-0.04
GRM1	ENST00000392299.2	glutamate receptor, metabotropic 1	5	1	0	1	0	1	hsa-miR-125b-2-3p	-0.04	-0.04
RPL28	ENST00000560583.1	ribosomal protein L28	5407	2	1	0	1	2	hsa-miR-125b-2-3p	-0.04	-0.21
ADCYAP1	ENST00000579794.1	adenylate cyclase activating polypeptide 1 (pituitary)	35	2	1	0	1	0	hsa-miR-125b-2-3p	-0.04	-0.3
THY1	ENST00000284240.5	Thy-1 cell surface antigen	2345	1	0	0	1	0	hsa-miR-125b-2-3p	-0.04	-0.04
EIF2B3	ENST00000360403.2	eukaryotic translation initiation factor 2B, subunit 3 gamma, 58kDa	901	1	0	1	0	1	hsa-miR-125b-2-3p	-0.04	-0.16
STAM2	ENST00000263904.4	signal transducing adaptor molecule (SH3 domain and ITAM motif) 2	296	1	0	0	1	1	hsa-miR-125b-2-3p	-0.04	-0.06
DPYSL2	ENST00000311151.5	dihydropyrimidinase-like 2	3087	1	0	1	0	0	hsa-miR-125b-2-3p	-0.04	-0.04
CLNK	ENST00000226951.6	cytokine-dependent hematopoietic cell linker	5	1	0	1	0	0	hsa-miR-125b-2-3p	-0.04	-0.04
TBR1	ENST00000389554.3	T-box, brain, 1	5	1	0	0	1	0	hsa-miR-125b-2-3p	-0.04	-0.04
CYP7B1	ENST00000310193.3	cytochrome P450, family 7, subfamily B, polypeptide 1	53	1	0	0	1	1	hsa-miR-125b-2-3p	-0.04	-0.04
PABPN1L	ENST00000419291.2	poly(A) binding protein, nuclear 1-like (cytoplasmic)	5	1	0	1	0	0	hsa-miR-125b-2-3p	-0.04	-0.04
NEURL1B	ENST00000369800.5	neuralized homolog 1B (Drosophila)	5	1	0	1	0	1	hsa-miR-125b-2-3p	-0.04	-0.04
CRX	ENST00000221996.7	cone-rod homeobox	5	1	1	0	0	1	hsa-miR-125b-2-3p	-0.04	-0.04
PAG1	ENST00000220597.4	phosphoprotein associated with glycosphingolipid microdomains 1	53	2	0	0	2	0	hsa-miR-125b-2-3p	-0.04	-0.04
EIF2S2	ENST00000374980.2	eukaryotic translation initiation factor 2, subunit 2 beta, 38kDa	575	1	0	1	0	1	hsa-miR-125b-2-3p	-0.04	-0.16
DGKH	ENST00000261491.5	diacylglycerol kinase, eta	46	4	0	2	2	0	hsa-miR-125b-2-3p	-0.04	-0.06
DPY19L3	ENST00000586987.1	dpy-19-like 3 (C. elegans)	146	2	0	1	1	1	hsa-miR-125b-2-3p	-0.04	-0.05
CACNA2D1	ENST00000356860.3	calcium channel, voltage-dependent, alpha 2/delta subunit 1	418	1	0	0	1	2	hsa-miR-125b-2-3p	-0.04	-0.04
PAQR3	ENST00000512733.1	progestin and adipoQ receptor family member III	217	2	0	0	2	1	hsa-miR-125b-2-3p	-0.04	-0.06
HLCS	ENST00000336648.4	holocarboxylase synthetase (biotin-(proprionyl-CoA-carboxylase (ATP-hydrolysing)) ligase)	688	1	0	1	0	0	hsa-miR-125b-2-3p	-0.04	-0.04
PEAK1	ENST00000312493.4	pseudopodium-enriched atypical kinase 1	209	2	0	2	0	0	hsa-miR-125b-2-3p	-0.04	-0.04
PTPN14	ENST00000366956.5	protein tyrosine phosphatase, non-receptor type 14	301	2	0	1	1	4	hsa-miR-125b-2-3p	-0.04	-0.04
TMEM251	ENST00000415050.2	transmembrane protein 251	14	1	1	0	0	0	hsa-miR-125b-2-3p	-0.04	-0.19
HIPK3	ENST00000303296.4	homeodomain interacting protein kinase 3	933	1	0	1	0	0	hsa-miR-125b-2-3p	-0.04	-0.04
CAPZA1	ENST00000263168.3	capping protein (actin filament) muscle Z-line, alpha 1	1159	2	1	1	0	1	hsa-miR-125b-2-3p	-0.04	-0.48
SHROOM1	ENST00000378679.3	shroom family member 1	150	1	0	1	0	1	hsa-miR-125b-2-3p	-0.04	-0.13
UBASH3B	ENST00000284273.5	ubiquitin associated and SH3 domain containing B	281	2	0	2	0	0	hsa-miR-125b-2-3p	-0.04	-0.04
C9orf91	ENST00000374049.4	chromosome 9 open reading frame 91	151	1	0	1	0	2	hsa-miR-125b-2-3p	-0.04	-0.04
ZNF587B	ENST00000442832.4	zinc finger protein 587B	5	1	0	1	0	0	hsa-miR-125b-2-3p	-0.04	-0.04
SYNJ2	ENST00000449859.2	synaptojanin 2	369	1	0	1	0	2	hsa-miR-125b-2-3p	-0.04	-0.09
TBX19	ENST00000367821.3	T-box 19	16	1	0	1	0	2	hsa-miR-125b-2-3p	-0.04	-0.04
MTMR6	ENST00000381801.5	myotubularin related protein 6	838	1	0	0	1	0	hsa-miR-125b-2-3p	-0.04	-0.04
DHX33	ENST00000225296.3	DEAH (Asp-Glu-Ala-His) box polypeptide 33	724	1	0	0	1	1	hsa-miR-125b-2-3p	-0.04	-0.04
PCDHB4	ENST00000194152.1	protocadherin beta 4	5	1	0	0	1	1	hsa-miR-125b-2-3p	-0.04	-0.04
LCOR	ENST00000371103.3	ligand dependent nuclear receptor corepressor	94	1	0	1	0	0	hsa-miR-125b-2-3p	-0.04	-0.04
ADAR	ENST00000292205.5	adenosine deaminase, RNA-specific	633	1	0	0	1	0	hsa-miR-125b-2-3p	-0.04	-0.04
C20orf194	ENST00000453730.2	chromosome 20 open reading frame 194	1083	1	0	1	0	3	hsa-miR-125b-2-3p	-0.04	-0.04
TEAD1	ENST00000361905.4	TEA domain family member 1 (SV40 transcriptional enhancer factor)	740	1	0	0	1	4	hsa-miR-125b-2-3p	-0.04	-0.04
PACSIN2	ENST00000263246.3	protein kinase C and casein kinase substrate in neurons 2	402	1	0	1	0	0	hsa-miR-125b-2-3p	-0.04	-0.04
CGGBP1	ENST00000309534.6	CGG triplet repeat binding protein 1	990	1	0	0	1	0	hsa-miR-125b-2-3p	-0.04	-0.07
QKI	ENST00000392127.2	QKI, KH domain containing, RNA binding	323	1	0	0	1	2	hsa-miR-125b-2-3p	-0.04	-0.04
SMAD2	ENST00000262160.6	SMAD family member 2	1196	3	0	0	3	1	hsa-miR-125b-2-3p	-0.04	-0.09
[truncated: 2,009 more rows]
