# Supplementary material for: Aminoflavone upregulates putative tumor suppressor miR-125b-2-3p to inhibit luminal A breast cancer stem cell-like properties
Source: Precis Clin Med. 2022 Mar 28;5(2):pbac008. doi: 10.1093/pcmedi/pbac008 (PMC9172653; doi:10.1093/pcmedi/pbac008)
Supplement: pbac008_Supplemental_Figures_and_Tables [file pbac008_supplemental_figures_and_tables.zip › Supplementary Table I (1).xlsx]

## Sheet: Sheet1
Supplementary Table I. DE miRNAs significantly (p < 0.05) modulated
in MCF-7 mammospheres exposed to 1µm AF versus 0.01% DMSO
Total Number	number upregulated	number downregulated
234	157	77
