# Supplementary material for: Aminoflavone upregulates putative tumor suppressor miR-125b-2-3p to inhibit luminal A breast cancer stem cell-like properties
Source: Precis Clin Med. 2022 Mar 28;5(2):pbac008. doi: 10.1093/pcmedi/pbac008 (PMC9172653; doi:10.1093/pcmedi/pbac008)
Supplement: pbac008_Supplemental_Figures_and_Tables [file pbac008_supplemental_figures_and_tables.zip › Supplementary Table II (1).xlsx]

## Sheet: Normalized Data by Group
Supplementary Table II. Significant differentially expressed miRNAs in MCF-7 AF compared to MCF-7 DMSO (padj < 0.05, |log2FoldChange|>0.5)
miRNA ID	baseMean	log2FoldChange	padj
hsa-miR-486-3p	15.02	6.39	0.038
hsa-miR-3175	86.42	4.76	0.000195
hsa-miR-1825	61.39	4.74	0.000677
hsa-miR-6512-5p	20.39	3.53	0.0131
hsa-miR-191-5p	28739.1	3.39	2.07e-22
hsa-miR-31-5p	54.39	3.37	3.95e-05
hsa-miR-381-5p	28.69	3.19	0.00307
hsa-miR-99b-5p	8064.87	3.04	1.89e-23
hsa-miR-3943	48.75	2.99	0.0465
hsa-miR-501-3p	35.79	2.82	0.00382
hsa-miR-1226-3p	37.35	2.79	0.00213
hsa-miR-500a-3p	113.11	2.7	1.83e-06
hsa-miR-502-3p	105.62	2.68	1.79e-05
hsa-miR-342-3p	1801.04	2.63	1.09e-11
hsa-miR-103b	912.64	2.62	2.17e-10
hsa-miR-93-3p	225.21	2.6	5.56e-08
hsa-miR-125a-5p	26530.8	2.55	1.13e-13
hsa-miR-28-3p	644.43	2.52	2.91e-07
hsa-miR-378c	263.14	2.5	1.52e-07
hsa-miR-532-3p	85.87	2.49	6.92e-05
hsa-miR-106b-3p	1482.87	2.47	3.53e-09
hsa-miR-4484	208.36	2.36	0.00107
hsa-miR-636	507.54	2.34	0.000341
hsa-miR-671-3p	42.18	2.31	0.00898
hsa-miR-671-5p	815.09	2.29	1.25e-08
hsa-miR-769-3p	34.4	2.29	0.0118
hsa-miR-103a-3p	26575.6	2.27	6.23e-12
hsa-miR-491-5p	44.04	2.26	0.00726
hsa-miR-146b-5p	738.26	2.25	9.31e-10
hsa-miR-339-3p	500.19	2.22	3.01e-07
hsa-miR-615-3p	449.92	2.22	3.4e-08
hsa-miR-532-5p	1060.69	2.15	5.1e-07
hsa-miR-941	343.62	2.1	1.05e-06
hsa-miR-125b-2-3p	41.19	2.07	0.0169
hsa-miR-484	301.01	2.07	0.00317
hsa-miR-1468-5p	29.99	2.06	0.0342
hsa-miR-2117	74.45	2.06	0.0018
hsa-let-7e-5p	20397.6	2.04	5.17e-09
hsa-miR-92a-3p	5278.59	2.04	2.81e-06
hsa-miR-574-3p	87.91	2.04	0.0018
hsa-miR-185-5p	4077.94	2.03	1.17e-07
hsa-miR-7706	57.7	2.02	0.00601
hsa-miR-4286	184.9	2	2.95e-05
hsa-miR-184	141.28	2	0.000872
hsa-miR-99b-3p	564.03	1.98	6.61e-08
hsa-miR-205-5p	1278.57	1.98	1.31e-05
hsa-miR-361-5p	717.48	1.95	1.68e-06
hsa-let-7a-5p	58495.2	1.95	8.18e-07
hsa-miR-339-5p	3009.8	1.94	3.24e-08
hsa-miR-128-3p	2873.31	1.91	4e-05
hsa-miR-221-3p	900.68	1.91	5.1e-07
hsa-miR-1301-3p	157.62	1.9	0.000151
hsa-miR-132-3p	380.83	1.88	2.73e-06
hsa-miR-4784	234.2	1.85	0.00138
hsa-miR-589-5p	176.67	1.84	0.000143
hsa-miR-25-3p	25565.2	1.84	1.14e-06
hsa-miR-3200-3p	133.77	1.84	0.0008
hsa-miR-183-5p	14620.4	1.84	8.02e-08
hsa-miR-30d-5p	14993.1	1.83	1.14e-06
hsa-miR-1275	154.87	1.83	0.00256
hsa-miR-7976	136.27	1.82	0.00288
hsa-miR-423-5p	435.36	1.82	0.000151
hsa-miR-93-5p	48791.9	1.81	1.39e-07
hsa-miR-320a	1025.82	1.77	4e-05
hsa-miR-125b-5p	2151.02	1.77	9.97e-05
hsa-miR-4703-5p	51.18	1.76	0.0335
hsa-miR-1268a	97.65	1.74	0.0241
hsa-let-7d-5p	4210.31	1.71	1.14e-06
hsa-miR-107	4781	1.71	4.61e-06
hsa-miR-365a-3p	1405.69	1.66	6.77e-06
hsa-miR-365b-3p	2169.9	1.66	2.12e-06
hsa-miR-151a-3p	6075.33	1.65	4.65e-06
hsa-miR-3692-5p	77.29	1.65	0.0248
hsa-miR-421	459.05	1.63	6.53e-05
hsa-miR-708-5p	131.17	1.6	0.00281
hsa-miR-320c	83.51	1.6	0.034
hsa-miR-423-3p	810.45	1.6	0.0378
hsa-miR-425-5p	11346.2	1.57	0.00063
hsa-miR-501-5p	133.31	1.56	0.00602
hsa-miR-140-3p	532.9	1.56	0.000172
hsa-let-7b-5p	17644.3	1.54	2.96e-06
hsa-let-7b-3p	109.05	1.5	0.0356
hsa-miR-425-3p	762.37	1.49	0.00019
hsa-miR-181a-5p	5448.92	1.47	0.0264
hsa-miR-149-5p	210.01	1.47	0.00416
hsa-miR-769-5p	422	1.44	0.00136
hsa-miR-361-3p	131.59	1.44	0.00738
hsa-miR-99a-5p	962.16	1.43	0.000881
hsa-miR-195-5p	305.4	1.43	0.00193
hsa-miR-16-5p	98423	1.42	0.000326
hsa-miR-378a-3p	1524.33	1.41	0.00602
hsa-miR-4304	144.75	1.41	0.0218
hsa-miR-1268b	325	1.38	0.0197
hsa-miR-200b-5p	158.42	1.38	0.00675
hsa-miR-92b-3p	1152.89	1.37	0.0122
hsa-miR-6126	734.67	1.37	0.000399
hsa-miR-1180-3p	113.23	1.35	0.0137
hsa-miR-26a-5p	18642.3	1.34	0.000126
hsa-let-7f-5p	92256.4	1.32	0.00163
hsa-miR-375	3843.36	1.31	0.00119
hsa-miR-454-5p	128.53	1.29	0.0169
hsa-miR-197-3p	160.8	1.28	0.0196
hsa-miR-193a-5p	178.77	1.25	0.0243
hsa-miR-625-5p	415.1	1.24	0.00382
hsa-miR-9-3p	1569.89	1.24	0.00299
hsa-miR-744-5p	221.33	1.23	0.0472
hsa-miR-345-3p	273.12	1.23	0.0104
hsa-miR-576-5p	148.61	1.22	0.0228
hsa-miR-126-3p	5882.86	1.2	0.00465
hsa-miR-200a-5p	204.01	1.2	0.016
hsa-miR-95-3p	1357.8	1.15	0.0268
hsa-let-7i-5p	29878.1	1.15	0.0109
hsa-miR-362-5p	204.63	1.14	0.0364
hsa-miR-23a-3p	16717.3	1.08	0.00333
hsa-miR-20b-5p	431.95	1.04	0.025
hsa-miR-203b-5p	1091.29	1.03	0.0424
hsa-miR-222-3p	217.64	1.03	0.0349
hsa-miR-629-5p	975.79	0.98	0.0341
hsa-miR-29a-3p	18239.1	0.95	0.00907
hsa-miR-181b-5p	3844.11	0.95	0.0412
hsa-miR-15b-3p	597.79	0.95	0.0378
hsa-miR-182-5p	22484.3	0.94	0.0349
hsa-let-7c-5p	2282.89	0.93	0.0363
hsa-miR-24-3p	12526.1	0.85	0.0386
hsa-miR-30b-5p	3532.55	-1.06	0.0268
hsa-miR-96-5p	17772	-1.24	0.0285
hsa-miR-590-3p	3495	-1.26	0.00279
hsa-miR-151b/151a-5p	1017.59	-1.28	0.00977
hsa-miR-301a-5p	224.54	-1.3	0.0117
hsa-miR-590-5p	236.28	-1.33	0.0324
hsa-miR-15a-5p	2990.89	-1.33	0.0148
hsa-miR-148a-3p	32952.9	-1.38	0.00712
hsa-miR-19b-3p	5076.43	-1.39	0.0048
hsa-miR-455-5p	145.36	-1.39	0.0322
hsa-miR-135b-5p	3233.43	-1.53	0.000709
hsa-miR-301a-3p	8097.85	-1.6	0.00386
hsa-miR-29b-3p	22598.2	-1.61	0.00082
hsa-let-7f-2-3p	85.85	-1.65	0.0219
hsa-miR-218-5p	36.52	-1.69	0.036
hsa-miR-17-5p	894.78	-1.76	0.00105
hsa-miR-140-5p	186.46	-1.82	0.00344
hsa-miR-374a-5p	7701.88	-1.86	0.00145
hsa-miR-424-5p	1034.68	-1.89	7.66e-05
hsa-miR-106a-5p	82.14	-1.91	0.00745
hsa-miR-301b-3p	342.97	-2.04	0.0018
hsa-miR-142-3p	189.52	-2.07	0.00192
hsa-miR-6885-5p	32.94	-2.09	0.0307
hsa-miR-6808-3p	37.16	-2.12	0.0093
hsa-miR-7705	410.05	-2.12	0.00105
hsa-miR-18a-5p	802.22	-2.15	0.00017
hsa-miR-103a-2-5p	27.61	-2.15	0.0364
hsa-miR-374a-3p	924.94	-2.2	2.79e-05
hsa-miR-33a-3p	25.64	-2.22	0.0228
hsa-miR-625-3p	1491.92	-2.25	6.23e-12
hsa-miR-497-3p	58.72	-2.26	0.000453
hsa-miR-4455	49.9	-2.27	0.00407
hsa-miR-95-5p	153.74	-2.27	0.000287
hsa-miR-3690	53.35	-2.28	0.0196
hsa-miR-4502	45.37	-2.41	0.00964
hsa-miR-561-5p	48.01	-2.41	0.0114
hsa-miR-32-3p	96.13	-2.47	0.00228
hsa-miR-3173-3p	23.46	-2.49	0.0185
hsa-miR-758-5p	169.02	-2.51	0.00112
hsa-miR-29a-5p	185.94	-2.52	0.000704
hsa-miR-559	15.84	-2.57	0.0341
hsa-miR-190a-5p	1542.21	-2.7	3.42e-08
hsa-miR-4787-5p	69.11	-2.71	7.62e-06
hsa-miR-545-5p	72.15	-2.72	0.00416
hsa-miR-5701	52.68	-2.73	0.000525
hsa-miR-106b-5p	2116.56	-2.74	4.11e-06
hsa-miR-3657	30.11	-2.75	0.00416
hsa-miR-3612	42.13	-2.77	0.00261
hsa-miR-106a-3p	90.78	-2.79	4.98e-07
hsa-miR-450a-5p	83.33	-2.81	5.82e-05
hsa-miR-1252-5p	34.38	-2.82	0.00119
hsa-miR-4493	13.79	-2.84	0.0264
hsa-miR-19b-1-5p	28.88	-2.87	0.00322
hsa-miR-3611	59.96	-2.88	0.000315
hsa-miR-548d-3p	57.68	-2.88	0.000143
hsa-miR-585-3p	13.13	-2.88	0.0264
hsa-miR-19a-3p	2712.81	-2.97	2.45e-07
hsa-miR-5011-5p	31.05	-2.98	0.0031
hsa-miR-302d-5p	24.55	-3.03	0.0169
hsa-miR-6844	160.29	-3.04	9.67e-07
hsa-miR-302b-5p	610.45	-3.1	6.54e-09
hsa-miR-18b-5p	34.45	-3.21	0.00307
hsa-miR-32-5p	3906.77	-3.26	8.02e-07
hsa-miR-1248	218.69	-3.36	5.17e-09
hsa-miR-548ao-3p	48.07	-3.41	0.000144
hsa-miR-5009-3p	65.26	-3.43	8.19e-05
hsa-miR-4272	55.52	-3.49	5.1e-07
hsa-miR-20b-3p	41.6	-3.52	0.00416
hsa-miR-1277-5p	3632.17	-3.53	2.37e-08
hsa-miR-302f	51.18	-3.58	0.00297
hsa-miR-33b-5p	454.04	-3.64	5.78e-11
hsa-miR-3613-5p	1215.41	-3.69	6.15e-10
hsa-miR-8067	44.44	-3.69	0.000183
hsa-miR-508-3p	25.53	-3.79	6.64e-05
hsa-miR-33a-5p	708.01	-3.89	6.23e-12
hsa-miR-1277-3p	273.41	-4.01	2.49e-10
hsa-miR-193a-3p	195.55	-4.04	1e-05
hsa-miR-545-3p	113.03	-4.14	6.02e-10
hsa-miR-5692b	149.89	-4.16	1.29e-09
hsa-miR-8052	36.63	-4.19	1.92e-05
hsa-miR-9500	14.1	-4.86	0.00156
hsa-miR-3168	717.96	-6.23	5.4e-24
