# Supplementary material for: Aminoflavone upregulates putative tumor suppressor miR-125b-2-3p to inhibit luminal A breast cancer stem cell-like properties
Source: Precis Clin Med. 2022 Mar 28;5(2):pbac008. doi: 10.1093/pcmedi/pbac008 (PMC9172653; doi:10.1093/pcmedi/pbac008)
Supplement: pbac008_Supplemental_Figures_and_Tables [file pbac008_supplemental_figures_and_tables.zip › Supplementary table III.xlsx]

## Sheet: 7P_deseq_FDR
Supplementary Table III. IPA miRNA target filter results on differentially expressed miRNAs between MCF-7 DMSO and MCF-7 AF
ID	Symbol	Expr Log Ratio	Source	Confidence	Symbol
hsa-let-7e-5p	let-7a-5p (and other miRNAs w/seed GAGGUAG)	2.041	TarBase	Experimentally Observed	AARSD1
hsa-let-7e-5p	let-7a-5p (and other miRNAs w/seed GAGGUAG)	2.041	miRecords	Experimentally Observed	ACP1
hsa-let-7e-5p	let-7a-5p (and other miRNAs w/seed GAGGUAG)	2.041	Ingenuity Expert Findings,TargetScan Human	Experimentally Observed,Moderate (predicted)	ADAMTS14
hsa-let-7e-5p	let-7a-5p (and other miRNAs w/seed GAGGUAG)	2.041	Ingenuity Expert Findings,TargetScan Human	Experimentally Observed,High (predicted)	ADAMTS15
hsa-let-7e-5p	let-7a-5p (and other miRNAs w/seed GAGGUAG)	2.041	Ingenuity Expert Findings	Experimentally Observed	ADAMTS2
hsa-let-7e-5p	let-7a-5p (and other miRNAs w/seed GAGGUAG)	2.041	TarBase	Experimentally Observed	ADGRG1
hsa-let-7e-5p	let-7a-5p (and other miRNAs w/seed GAGGUAG)	2.041	TargetScan Human,miRecords	Experimentally Observed,High (predicted)	AGO4
hsa-let-7e-5p	let-7a-5p (and other miRNAs w/seed GAGGUAG)	2.041	TarBase	Experimentally Observed	AKAP8
hsa-let-7e-5p	let-7a-5p (and other miRNAs w/seed GAGGUAG)	2.041	TarBase	Experimentally Observed	ANAPC1
hsa-let-7e-5p	let-7a-5p (and other miRNAs w/seed GAGGUAG)	2.041	TarBase	Experimentally Observed	ATAD3B
hsa-let-7e-5p	let-7a-5p (and other miRNAs w/seed GAGGUAG)	2.041	TarBase	Experimentally Observed	ATP6V0A1
hsa-let-7e-5p	let-7a-5p (and other miRNAs w/seed GAGGUAG)	2.041	TarBase,TargetScan Human	Experimentally Observed,High (predicted)	ATP6V1F
hsa-let-7e-5p	let-7a-5p (and other miRNAs w/seed GAGGUAG)	2.041	TarBase,TargetScan Human	Experimentally Observed,Moderate (predicted)	AURKB
hsa-let-7e-5p	let-7a-5p (and other miRNAs w/seed GAGGUAG)	2.041	Ingenuity Expert Findings,TargetScan Human	Experimentally Observed,Moderate (predicted)	BCL2L1
hsa-let-7e-5p	let-7a-5p (and other miRNAs w/seed GAGGUAG)	2.041	TargetScan Human,miRecords	Experimentally Observed,Moderate (predicted)	BCL7A
hsa-let-7e-5p	let-7a-5p (and other miRNAs w/seed GAGGUAG)	2.041	miRecords	Experimentally Observed	BMP2K
hsa-let-7e-5p	let-7a-5p (and other miRNAs w/seed GAGGUAG)	2.041	Ingenuity Expert Findings	Experimentally Observed	BSG
hsa-let-7e-5p	let-7a-5p (and other miRNAs w/seed GAGGUAG)	2.041	TarBase	Experimentally Observed	CALCOCO2
hsa-let-7e-5p	let-7a-5p (and other miRNAs w/seed GAGGUAG)	2.041	TarBase	Experimentally Observed	CAPG
hsa-let-7e-5p	let-7a-5p (and other miRNAs w/seed GAGGUAG)	2.041	TarBase	Experimentally Observed	CARHSP1
hsa-let-7e-5p	let-7a-5p (and other miRNAs w/seed GAGGUAG)	2.041	TargetScan Human,miRecords	Experimentally Observed,High (predicted)	CASP3
hsa-let-7e-5p	let-7a-5p (and other miRNAs w/seed GAGGUAG)	2.041	Ingenuity Expert Findings,TarBase,TargetScan Human,miRecords	Experimentally Observed,Moderate (predicted)	CCND1
hsa-let-7e-5p	let-7a-5p (and other miRNAs w/seed GAGGUAG)	2.041	TargetScan Human,miRecords	Experimentally Observed,High (predicted)	CDC25A
hsa-let-7e-5p	let-7a-5p (and other miRNAs w/seed GAGGUAG)	2.041	TarBase	Experimentally Observed	CDIPT
hsa-let-7e-5p	let-7a-5p (and other miRNAs w/seed GAGGUAG)	2.041	miRecords	Experimentally Observed	CDK6
hsa-let-7e-5p	let-7a-5p (and other miRNAs w/seed GAGGUAG)	2.041	TarBase,TargetScan Human	Experimentally Observed,Moderate (predicted)	CDKAL1
hsa-let-7e-5p	let-7a-5p (and other miRNAs w/seed GAGGUAG)	2.041	TarBase,TargetScan Human	Experimentally Observed,Moderate (predicted)	CEMIP2
hsa-let-7e-5p	let-7a-5p (and other miRNAs w/seed GAGGUAG)	2.041	TarBase	Experimentally Observed	CHMP2A
hsa-let-7e-5p	let-7a-5p (and other miRNAs w/seed GAGGUAG)	2.041	TarBase	Experimentally Observed	CIAO2A
hsa-let-7e-5p	let-7a-5p (and other miRNAs w/seed GAGGUAG)	2.041	TarBase,TargetScan Human	Experimentally Observed,High (predicted)	COIL
hsa-let-7e-5p	let-7a-5p (and other miRNAs w/seed GAGGUAG)	2.041	Ingenuity Expert Findings,TargetScan Human	Experimentally Observed,Moderate (predicted)	COL1A1
hsa-let-7e-5p	let-7a-5p (and other miRNAs w/seed GAGGUAG)	2.041	Ingenuity Expert Findings,TargetScan Human	Experimentally Observed,High (predicted)	COL1A2
hsa-let-7e-5p	let-7a-5p (and other miRNAs w/seed GAGGUAG)	2.041	Ingenuity Expert Findings,TargetScan Human	Experimentally Observed,Moderate (predicted)	COL4A1
hsa-let-7e-5p	let-7a-5p (and other miRNAs w/seed GAGGUAG)	2.041	Ingenuity Expert Findings,TargetScan Human	Experimentally Observed,Moderate (predicted)	COL4A2
hsa-let-7e-5p	let-7a-5p (and other miRNAs w/seed GAGGUAG)	2.041	Ingenuity Expert Findings,TargetScan Human	Experimentally Observed,Moderate (predicted)	COL4A5
hsa-let-7e-5p	let-7a-5p (and other miRNAs w/seed GAGGUAG)	2.041	Ingenuity Expert Findings	Experimentally Observed	COL5A1
hsa-let-7e-5p	let-7a-5p (and other miRNAs w/seed GAGGUAG)	2.041	Ingenuity Expert Findings	Experimentally Observed	COL5A2
hsa-let-7e-5p	let-7a-5p (and other miRNAs w/seed GAGGUAG)	2.041	Ingenuity Expert Findings	Experimentally Observed	COL8A1
hsa-let-7e-5p	let-7a-5p (and other miRNAs w/seed GAGGUAG)	2.041	TarBase	Experimentally Observed	COMMD9
hsa-let-7e-5p	let-7a-5p (and other miRNAs w/seed GAGGUAG)	2.041	Ingenuity Expert Findings,TargetScan Human	Experimentally Observed,Moderate (predicted)	CRTAP
hsa-let-7e-5p	let-7a-5p (and other miRNAs w/seed GAGGUAG)	2.041	TarBase	Experimentally Observed	CSDE1
hsa-let-7e-5p	let-7a-5p (and other miRNAs w/seed GAGGUAG)	2.041	TarBase	Experimentally Observed	CSNK1D
hsa-let-7e-5p	let-7a-5p (and other miRNAs w/seed GAGGUAG)	2.041	miRecords	Experimentally Observed	DAD1
hsa-let-7e-5p	let-7a-5p (and other miRNAs w/seed GAGGUAG)	2.041	TarBase,TargetScan Human	Experimentally Observed,Moderate (predicted)	DHX57
hsa-let-7e-5p	let-7a-5p (and other miRNAs w/seed GAGGUAG)	2.041	miRecords	Experimentally Observed	DICER1
hsa-let-7e-5p	let-7a-5p (and other miRNAs w/seed GAGGUAG)	2.041	TarBase	Experimentally Observed	DOCK5
hsa-let-7e-5p	let-7a-5p (and other miRNAs w/seed GAGGUAG)	2.041	miRecords	Experimentally Observed	DRD3
hsa-let-7e-5p	let-7a-5p (and other miRNAs w/seed GAGGUAG)	2.041	TarBase	Experimentally Observed	DSP
hsa-let-7e-5p	let-7a-5p (and other miRNAs w/seed GAGGUAG)	2.041	Ingenuity Expert Findings	Experimentally Observed	Dst
hsa-let-7e-5p	let-7a-5p (and other miRNAs w/seed GAGGUAG)	2.041	TarBase	Experimentally Observed	DUSP12
hsa-let-7e-5p	let-7a-5p (and other miRNAs w/seed GAGGUAG)	2.041	TarBase	Experimentally Observed	DUSP23
hsa-let-7e-5p	let-7a-5p (and other miRNAs w/seed GAGGUAG)	2.041	miRecords	Experimentally Observed	EIF3J
hsa-let-7e-5p	let-7a-5p (and other miRNAs w/seed GAGGUAG)	2.041	TargetScan Human,miRecords	Experimentally Observed,Moderate (predicted)	EIF4G2
hsa-let-7e-5p	let-7a-5p (and other miRNAs w/seed GAGGUAG)	2.041	TarBase	Experimentally Observed	F2
hsa-let-7e-5p	let-7a-5p (and other miRNAs w/seed GAGGUAG)	2.041	TarBase	Experimentally Observed	FADS2
hsa-let-7e-5p	let-7a-5p (and other miRNAs w/seed GAGGUAG)	2.041	miRecords	Experimentally Observed	FANCD2
hsa-let-7e-5p	let-7a-5p (and other miRNAs w/seed GAGGUAG)	2.041	TarBase,TargetScan Human	Experimentally Observed,Moderate (predicted)	FNDC3A
hsa-let-7e-5p	let-7a-5p (and other miRNAs w/seed GAGGUAG)	2.041	TarBase	Experimentally Observed	GAK
hsa-let-7e-5p	let-7a-5p (and other miRNAs w/seed GAGGUAG)	2.041	TarBase,TargetScan Human	Experimentally Observed,High (predicted)	GEMIN7
hsa-let-7e-5p	let-7a-5p (and other miRNAs w/seed GAGGUAG)	2.041	TarBase,TargetScan Human	Experimentally Observed,Moderate (predicted)	GRPEL2
hsa-let-7e-5p	let-7a-5p (and other miRNAs w/seed GAGGUAG)	2.041	TarBase	Experimentally Observed	GTPBP3
hsa-let-7e-5p	let-7a-5p (and other miRNAs w/seed GAGGUAG)	2.041	TarBase	Experimentally Observed	GYS1
hsa-let-7e-5p	let-7a-5p (and other miRNAs w/seed GAGGUAG)	2.041	TarBase,TargetScan Human	Experimentally Observed,High (predicted)	HMGA1
hsa-let-7e-5p	let-7a-5p (and other miRNAs w/seed GAGGUAG)	2.041	Ingenuity Expert Findings,TarBase,TargetScan Human,miRecords	Experimentally Observed,High (predicted)	HMGA2
hsa-let-7e-5p	let-7a-5p (and other miRNAs w/seed GAGGUAG)	2.041	Ingenuity Expert Findings	Experimentally Observed	Hmga2
hsa-let-7e-5p	let-7a-5p (and other miRNAs w/seed GAGGUAG)	2.041	miRecords	Experimentally Observed	HMOX1
hsa-let-7e-5p	let-7a-5p (and other miRNAs w/seed GAGGUAG)	2.041	miRecords	Experimentally Observed	HYOU1
hsa-let-7e-5p	let-7a-5p (and other miRNAs w/seed GAGGUAG)	2.041	TarBase	Experimentally Observed	IFIT5
hsa-let-7e-5p	let-7a-5p (and other miRNAs w/seed GAGGUAG)	2.041	TarBase	Experimentally Observed	IFRD1
hsa-let-7e-5p	let-7a-5p (and other miRNAs w/seed GAGGUAG)	2.041	Ingenuity Expert Findings,TarBase,TargetScan Human,miRecords	Experimentally Observed,High (predicted)	IGF2BP1
hsa-let-7e-5p	let-7a-5p (and other miRNAs w/seed GAGGUAG)	2.041	Ingenuity Expert Findings,TargetScan Human	Experimentally Observed,High (predicted)	IGF2BP2
hsa-let-7e-5p	let-7a-5p (and other miRNAs w/seed GAGGUAG)	2.041	Ingenuity Expert Findings,TargetScan Human	Experimentally Observed,High (predicted)	IGF2BP3
hsa-let-7e-5p	let-7a-5p (and other miRNAs w/seed GAGGUAG)	2.041	TarBase	Experimentally Observed	IPO4
hsa-let-7e-5p	let-7a-5p (and other miRNAs w/seed GAGGUAG)	2.041	TargetScan Human,miRecords	Experimentally Observed,High (predicted)	ITGB3
hsa-let-7e-5p	let-7a-5p (and other miRNAs w/seed GAGGUAG)	2.041	miRecords	Experimentally Observed	KCNJ16
hsa-let-7e-5p	let-7a-5p (and other miRNAs w/seed GAGGUAG)	2.041	TargetScan Human,miRecords	Experimentally Observed,Moderate (predicted)	KLK10
hsa-let-7e-5p	let-7a-5p (and other miRNAs w/seed GAGGUAG)	2.041	TarBase,miRecords	Experimentally Observed	KRAS
hsa-let-7e-5p	let-7a-5p (and other miRNAs w/seed GAGGUAG)	2.041	miRecords	Experimentally Observed	KRT19
hsa-let-7e-5p	let-7a-5p (and other miRNAs w/seed GAGGUAG)	2.041	Ingenuity Expert Findings	Experimentally Observed	LAMC1
hsa-let-7e-5p	let-7a-5p (and other miRNAs w/seed GAGGUAG)	2.041	TarBase,TargetScan Human,miRecords	Experimentally Observed,High (predicted)	LIN28A
hsa-let-7e-5p	let-7a-5p (and other miRNAs w/seed GAGGUAG)	2.041	Ingenuity Expert Findings	Experimentally Observed	LOXL2
hsa-let-7e-5p	let-7a-5p (and other miRNAs w/seed GAGGUAG)	2.041	Ingenuity Expert Findings,TargetScan Human	Experimentally Observed,Moderate (predicted)	LOXL4
hsa-let-7e-5p	let-7a-5p (and other miRNAs w/seed GAGGUAG)	2.041	TarBase,TargetScan Human	Experimentally Observed,High (predicted)	MARS2
hsa-let-7e-5p	let-7a-5p (and other miRNAs w/seed GAGGUAG)	2.041	TargetScan Human,miRecords	Experimentally Observed,Moderate (predicted)	MED28
hsa-let-7e-5p	let-7a-5p (and other miRNAs w/seed GAGGUAG)	2.041	TarBase	Experimentally Observed	MLLT1
hsa-let-7e-5p	let-7a-5p (and other miRNAs w/seed GAGGUAG)	2.041	TarBase,TargetScan Human	Experimentally Observed,Moderate (predicted)	MRM1
hsa-let-7e-5p	let-7a-5p (and other miRNAs w/seed GAGGUAG)	2.041	TarBase	Experimentally Observed	MRPS24
hsa-let-7e-5p	let-7a-5p (and other miRNAs w/seed GAGGUAG)	2.041	TarBase	Experimentally Observed	MRPS33
hsa-let-7e-5p	let-7a-5p (and other miRNAs w/seed GAGGUAG)	2.041	TarBase,TargetScan Human,miRecords	Experimentally Observed,Moderate (predicted)	MTPN
hsa-let-7e-5p	let-7a-5p (and other miRNAs w/seed GAGGUAG)	2.041	TarBase	Experimentally Observed	MTRR
hsa-let-7e-5p	let-7a-5p (and other miRNAs w/seed GAGGUAG)	2.041	Ingenuity Expert Findings,TarBase,miRecords	Experimentally Observed	MYC
hsa-let-7e-5p	let-7a-5p (and other miRNAs w/seed GAGGUAG)	2.041	TarBase	Experimentally Observed	NEDD4
hsa-let-7e-5p	let-7a-5p (and other miRNAs w/seed GAGGUAG)	2.041	TarBase,miRecords	Experimentally Observed	NF2
hsa-let-7e-5p	let-7a-5p (and other miRNAs w/seed GAGGUAG)	2.041	Ingenuity Expert Findings	Experimentally Observed	NID1
hsa-let-7e-5p	let-7a-5p (and other miRNAs w/seed GAGGUAG)	2.041	Ingenuity Expert Findings,TargetScan Human	Experimentally Observed,Moderate (predicted)	NID2
hsa-let-7e-5p	let-7a-5p (and other miRNAs w/seed GAGGUAG)	2.041	TargetScan Human,miRecords	Experimentally Observed,High (predicted)	NRAS
hsa-let-7e-5p	let-7a-5p (and other miRNAs w/seed GAGGUAG)	2.041	TarBase	Experimentally Observed	NXN
hsa-let-7e-5p	let-7a-5p (and other miRNAs w/seed GAGGUAG)	2.041	TarBase	Experimentally Observed	OTULINL
hsa-let-7e-5p	let-7a-5p (and other miRNAs w/seed GAGGUAG)	2.041	Ingenuity Expert Findings	Experimentally Observed	P3H1
hsa-let-7e-5p	let-7a-5p (and other miRNAs w/seed GAGGUAG)	2.041	Ingenuity Expert Findings	Experimentally Observed	PDGFA
hsa-let-7e-5p	let-7a-5p (and other miRNAs w/seed GAGGUAG)	2.041	Ingenuity Expert Findings,TargetScan Human	Experimentally Observed,Moderate (predicted)	PDGFB
hsa-let-7e-5p	let-7a-5p (and other miRNAs w/seed GAGGUAG)	2.041	TarBase,TargetScan Human	Experimentally Observed,High (predicted)	PGRMC1
hsa-let-7e-5p	let-7a-5p (and other miRNAs w/seed GAGGUAG)	2.041	Ingenuity Expert Findings	Experimentally Observed	PLEC
hsa-let-7e-5p	let-7a-5p (and other miRNAs w/seed GAGGUAG)	2.041	Ingenuity Expert Findings	Experimentally Observed	PLOD2
hsa-let-7e-5p	let-7a-5p (and other miRNAs w/seed GAGGUAG)	2.041	TarBase	Experimentally Observed	POLD2
hsa-let-7e-5p	let-7a-5p (and other miRNAs w/seed GAGGUAG)	2.041	TarBase	Experimentally Observed	POLR2C
hsa-let-7e-5p	let-7a-5p (and other miRNAs w/seed GAGGUAG)	2.041	TarBase	Experimentally Observed	POM121/POM121C
hsa-let-7e-5p	let-7a-5p (and other miRNAs w/seed GAGGUAG)	2.041	TarBase	Experimentally Observed	PPP1R7
hsa-let-7e-5p	let-7a-5p (and other miRNAs w/seed GAGGUAG)	2.041	Ingenuity Expert Findings,TargetScan Human,miRecords	Experimentally Observed,Moderate (predicted)	PRDM1
hsa-let-7e-5p	let-7a-5p (and other miRNAs w/seed GAGGUAG)	2.041	TarBase	Experimentally Observed	PRIM1
hsa-let-7e-5p	let-7a-5p (and other miRNAs w/seed GAGGUAG)	2.041	TarBase	Experimentally Observed	PRRC2A
hsa-let-7e-5p	let-7a-5p (and other miRNAs w/seed GAGGUAG)	2.041	TarBase	Experimentally Observed	PTGS2
hsa-let-7e-5p	let-7a-5p (and other miRNAs w/seed GAGGUAG)	2.041	TarBase,TargetScan Human	Experimentally Observed,Moderate (predicted)	PXDN
hsa-let-7e-5p	let-7a-5p (and other miRNAs w/seed GAGGUAG)	2.041	miRecords	Experimentally Observed	RABGAP1L
hsa-let-7e-5p	let-7a-5p (and other miRNAs w/seed GAGGUAG)	2.041	Ingenuity Expert Findings	Experimentally Observed	RAS
hsa-let-7e-5p	let-7a-5p (and other miRNAs w/seed GAGGUAG)	2.041	TarBase	Experimentally Observed	RBM19
hsa-let-7e-5p	let-7a-5p (and other miRNAs w/seed GAGGUAG)	2.041	TarBase,TargetScan Human	Experimentally Observed,High (predicted)	RDH10
hsa-let-7e-5p	let-7a-5p (and other miRNAs w/seed GAGGUAG)	2.041	TarBase	Experimentally Observed	RHOB
hsa-let-7e-5p	let-7a-5p (and other miRNAs w/seed GAGGUAG)	2.041	TarBase	Experimentally Observed	RHOG
hsa-let-7e-5p	let-7a-5p (and other miRNAs w/seed GAGGUAG)	2.041	TarBase	Experimentally Observed	RPP38
hsa-let-7e-5p	let-7a-5p (and other miRNAs w/seed GAGGUAG)	2.041	TarBase	Experimentally Observed	RRP8
hsa-let-7e-5p	let-7a-5p (and other miRNAs w/seed GAGGUAG)	2.041	TargetScan Human,miRecords	Experimentally Observed,Moderate (predicted)	RTCA
hsa-let-7e-5p	let-7a-5p (and other miRNAs w/seed GAGGUAG)	2.041	TarBase	Experimentally Observed	SCYL1
hsa-let-7e-5p	let-7a-5p (and other miRNAs w/seed GAGGUAG)	2.041	miRecords	Experimentally Observed	SEPTIN3
hsa-let-7e-5p	let-7a-5p (and other miRNAs w/seed GAGGUAG)	2.041	TarBase	Experimentally Observed	SIGMAR1
hsa-let-7e-5p	let-7a-5p (and other miRNAs w/seed GAGGUAG)	2.041	TarBase,TargetScan Human	Experimentally Observed,Moderate (predicted)	SLC1A4
hsa-let-7e-5p	let-7a-5p (and other miRNAs w/seed GAGGUAG)	2.041	TarBase	Experimentally Observed	SLC25A1
hsa-let-7e-5p	let-7a-5p (and other miRNAs w/seed GAGGUAG)	2.041	TarBase	Experimentally Observed	SLC25A13
hsa-let-7e-5p	let-7a-5p (and other miRNAs w/seed GAGGUAG)	2.041	TarBase,TargetScan Human	Experimentally Observed,Moderate (predicted)	SLC25A24
hsa-let-7e-5p	let-7a-5p (and other miRNAs w/seed GAGGUAG)	2.041	TarBase,TargetScan Human	Experimentally Observed,Moderate (predicted)	SLC25A32
hsa-let-7e-5p	let-7a-5p (and other miRNAs w/seed GAGGUAG)	2.041	TarBase	Experimentally Observed	SLC38A1
hsa-let-7e-5p	let-7a-5p (and other miRNAs w/seed GAGGUAG)	2.041	TarBase,TargetScan Human,miRecords	Experimentally Observed,High (predicted)	SMC1A
hsa-let-7e-5p	let-7a-5p (and other miRNAs w/seed GAGGUAG)	2.041	miRecords	Experimentally Observed	SMOX
hsa-let-7e-5p	let-7a-5p (and other miRNAs w/seed GAGGUAG)	2.041	TarBase,TargetScan Human	Experimentally Observed,Moderate (predicted)	SNAP23
hsa-let-7e-5p	let-7a-5p (and other miRNAs w/seed GAGGUAG)	2.041	Ingenuity Expert Findings	Experimentally Observed	SPARC
hsa-let-7e-5p	let-7a-5p (and other miRNAs w/seed GAGGUAG)	2.041	TarBase	Experimentally Observed	SPCS3
hsa-let-7e-5p	let-7a-5p (and other miRNAs w/seed GAGGUAG)	2.041	TarBase,TargetScan Human	Experimentally Observed,High (predicted)	SPRYD4
hsa-let-7e-5p	let-7a-5p (and other miRNAs w/seed GAGGUAG)	2.041	TarBase	Experimentally Observed	SYPL1
hsa-let-7e-5p	let-7a-5p (and other miRNAs w/seed GAGGUAG)	2.041	TarBase	Experimentally Observed	TAF9B
hsa-let-7e-5p	let-7a-5p (and other miRNAs w/seed GAGGUAG)	2.041	miRecords	Experimentally Observed	TAGLN
hsa-let-7e-5p	let-7a-5p (and other miRNAs w/seed GAGGUAG)	2.041	Ingenuity Expert Findings,TargetScan Human,miRecords	Experimentally Observed,High (predicted)	TGFBR1
hsa-let-7e-5p	let-7a-5p (and other miRNAs w/seed GAGGUAG)	2.041	Ingenuity Expert Findings	Experimentally Observed	TGFBR2
hsa-let-7e-5p	let-7a-5p (and other miRNAs w/seed GAGGUAG)	2.041	TarBase,TargetScan Human	Experimentally Observed,Moderate (predicted)	THBS1
hsa-let-7e-5p	let-7a-5p (and other miRNAs w/seed GAGGUAG)	2.041	miRecords	Experimentally Observed	TLR4
hsa-let-7e-5p	let-7a-5p (and other miRNAs w/seed GAGGUAG)	2.041	Ingenuity Expert Findings	Experimentally Observed	Tpm1
hsa-let-7e-5p	let-7a-5p (and other miRNAs w/seed GAGGUAG)	2.041	TarBase,TargetScan Human	Experimentally Observed,High (predicted)	TPM2
hsa-let-7e-5p	let-7a-5p (and other miRNAs w/seed GAGGUAG)	2.041	TarBase,TargetScan Human,miRecords	Experimentally Observed,High (predicted)	TRIM71
hsa-let-7e-5p	let-7a-5p (and other miRNAs w/seed GAGGUAG)	2.041	TarBase	Experimentally Observed	TRMT1
hsa-let-7e-5p	let-7a-5p (and other miRNAs w/seed GAGGUAG)	2.041	TarBase	Experimentally Observed	TTC9C
hsa-let-7e-5p	let-7a-5p (and other miRNAs w/seed GAGGUAG)	2.041	miRecords	Experimentally Observed	TUSC2
hsa-let-7e-5p	let-7a-5p (and other miRNAs w/seed GAGGUAG)	2.041	TarBase	Experimentally Observed	TYMS
hsa-let-7e-5p	let-7a-5p (and other miRNAs w/seed GAGGUAG)	2.041	TarBase	Experimentally Observed	UGT8
hsa-let-7e-5p	let-7a-5p (and other miRNAs w/seed GAGGUAG)	2.041	TarBase	Experimentally Observed	UHRF1
hsa-let-7e-5p	let-7a-5p (and other miRNAs w/seed GAGGUAG)	2.041	Ingenuity Expert Findings	Experimentally Observed	VCAN
hsa-let-7e-5p	let-7a-5p (and other miRNAs w/seed GAGGUAG)	2.041	miRecords	Experimentally Observed	VIM
hsa-let-7e-5p	let-7a-5p (and other miRNAs w/seed GAGGUAG)	2.041	TarBase	Experimentally Observed	VPS39
hsa-let-7e-5p	let-7a-5p (and other miRNAs w/seed GAGGUAG)	2.041	miRecords	Experimentally Observed	WNT1
hsa-miR-99b-5p	miR-100-5p (and other miRNAs w/seed ACCCGUA)	3.038	miRecords	Experimentally Observed	FGF16
hsa-miR-99b-5p	miR-100-5p (and other miRNAs w/seed ACCCGUA)	3.038	Ingenuity Expert Findings,TargetScan Human,miRecords	Experimentally Observed,High (predicted)	FGFR3
hsa-miR-99b-5p	miR-100-5p (and other miRNAs w/seed ACCCGUA)	3.038	Ingenuity Expert Findings,TargetScan Human,miRecords	Experimentally Observed,Moderate (predicted)	IGF1R
hsa-miR-99b-5p	miR-100-5p (and other miRNAs w/seed ACCCGUA)	3.038	Ingenuity Expert Findings,TargetScan Human,miRecords	Experimentally Observed,High (predicted)	MTOR
hsa-miR-99b-5p	miR-100-5p (and other miRNAs w/seed ACCCGUA)	3.038	miRecords	Experimentally Observed	PLK1
hsa-miR-99b-5p	miR-100-5p (and other miRNAs w/seed ACCCGUA)	3.038	miRecords	Experimentally Observed	RPTOR
hsa-miR-99b-5p	miR-100-5p (and other miRNAs w/seed ACCCGUA)	3.038	Ingenuity Expert Findings,TargetScan Human	Experimentally Observed,High (predicted)	SMARCA5
hsa-miR-103a-3p	miR-103-3p (and other miRNAs w/seed GCAGCAU)	2.271	TargetScan Human,miRecords	Experimentally Observed,High (predicted)	AGO1
hsa-miR-103a-3p	miR-103-3p (and other miRNAs w/seed GCAGCAU)	2.271	miRecords	Experimentally Observed	AGO2
hsa-miR-103a-3p	miR-103-3p (and other miRNAs w/seed GCAGCAU)	2.271	miRecords	Experimentally Observed	AGO3
hsa-miR-103a-3p	miR-103-3p (and other miRNAs w/seed GCAGCAU)	2.271	Ingenuity Expert Findings,TarBase,miRecords	Experimentally Observed	BACE1
hsa-miR-103a-3p	miR-103-3p (and other miRNAs w/seed GCAGCAU)	2.271	TargetScan Human,miRecords	Experimentally Observed,Moderate (predicted)	CCNE1
hsa-miR-103a-3p	miR-103-3p (and other miRNAs w/seed GCAGCAU)	2.271	miRecords	Experimentally Observed	CDCA4
hsa-miR-103a-3p	miR-103-3p (and other miRNAs w/seed GCAGCAU)	2.271	TargetScan Human,miRecords	Experimentally Observed,Moderate (predicted)	CDK6
hsa-miR-103a-3p	miR-103-3p (and other miRNAs w/seed GCAGCAU)	2.271	miRecords	Experimentally Observed	CRKL
hsa-miR-103a-3p	miR-103-3p (and other miRNAs w/seed GCAGCAU)	2.271	miRecords	Experimentally Observed	FBXW11
hsa-miR-103a-3p	miR-103-3p (and other miRNAs w/seed GCAGCAU)	2.271	miRecords	Experimentally Observed	ICOS
hsa-miR-103a-3p	miR-103-3p (and other miRNAs w/seed GCAGCAU)	2.271	Ingenuity Expert Findings,TarBase,TargetScan Human	Experimentally Observed,High (predicted)	NFIA
hsa-miR-103a-3p	miR-103-3p (and other miRNAs w/seed GCAGCAU)	2.271	TargetScan Human,miRecords	Experimentally Observed,Moderate (predicted)	PLAG1
hsa-miR-103a-3p	miR-103-3p (and other miRNAs w/seed GCAGCAU)	2.271	TargetScan Human,miRecords	Experimentally Observed,Moderate (predicted)	RAB1B
hsa-miR-103a-3p	miR-103-3p (and other miRNAs w/seed GCAGCAU)	2.271	miRecords	Experimentally Observed	SERBP1
hsa-miR-125a-5p	miR-125b-5p (and other miRNAs w/seed CCCUGAG)	2.554	TarBase,TargetScan Human	Experimentally Observed,High (predicted)	ABTB1
hsa-miR-125a-5p	miR-125b-5p (and other miRNAs w/seed CCCUGAG)	2.554	Ingenuity Expert Findings,TargetScan Human	Experimentally Observed,Moderate (predicted)	ACSS1
hsa-miR-125a-5p	miR-125b-5p (and other miRNAs w/seed CCCUGAG)	2.554	miRecords	Experimentally Observed	ADAMTS1
hsa-miR-125a-5p	miR-125b-5p (and other miRNAs w/seed CCCUGAG)	2.554	TarBase	Experimentally Observed	AJUBA
hsa-miR-125a-5p	miR-125b-5p (and other miRNAs w/seed CCCUGAG)	2.554	Ingenuity Expert Findings	Experimentally Observed	ALOX5
hsa-miR-125a-5p	miR-125b-5p (and other miRNAs w/seed CCCUGAG)	2.554	miRecords	Experimentally Observed	ANAPC16
hsa-miR-125a-5p	miR-125b-5p (and other miRNAs w/seed CCCUGAG)	2.554	TarBase	Experimentally Observed	APLN
hsa-miR-125a-5p	miR-125b-5p (and other miRNAs w/seed CCCUGAG)	2.554	TarBase,TargetScan Human	Experimentally Observed,High (predicted)	ARID3A
hsa-miR-125a-5p	miR-125b-5p (and other miRNAs w/seed CCCUGAG)	2.554	TarBase,TargetScan Human,miRecords	Experimentally Observed,High (predicted)	ARID3B
hsa-miR-125a-5p	miR-125b-5p (and other miRNAs w/seed CCCUGAG)	2.554	miRecords	Experimentally Observed	ATP6AP1L
hsa-miR-125a-5p	miR-125b-5p (and other miRNAs w/seed CCCUGAG)	2.554	miRecords	Experimentally Observed	B3GALT4
hsa-miR-125a-5p	miR-125b-5p (and other miRNAs w/seed CCCUGAG)	2.554	Ingenuity Expert Findings,TargetScan Human,miRecords	Experimentally Observed,High (predicted)	BAK1
hsa-miR-125a-5p	miR-125b-5p (and other miRNAs w/seed CCCUGAG)	2.554	TargetScan Human,miRecords	Experimentally Observed,High (predicted)	BMF
hsa-miR-125a-5p	miR-125b-5p (and other miRNAs w/seed CCCUGAG)	2.554	miRecords	Experimentally Observed	BMPR1B
hsa-miR-125a-5p	miR-125b-5p (and other miRNAs w/seed CCCUGAG)	2.554	miRecords	Experimentally Observed	CASP6
hsa-miR-125a-5p	miR-125b-5p (and other miRNAs w/seed CCCUGAG)	2.554	miRecords	Experimentally Observed	CASP7
hsa-miR-125a-5p	miR-125b-5p (and other miRNAs w/seed CCCUGAG)	2.554	Ingenuity Expert Findings,TargetScan Human	Experimentally Observed,Moderate (predicted)	CBFB
hsa-miR-125a-5p	miR-125b-5p (and other miRNAs w/seed CCCUGAG)	2.554	miRecords	Experimentally Observed	CBLN2
hsa-miR-125a-5p	miR-125b-5p (and other miRNAs w/seed CCCUGAG)	2.554	TargetScan Human,miRecords	Experimentally Observed,Moderate (predicted)	CBX7
hsa-miR-125a-5p	miR-125b-5p (and other miRNAs w/seed CCCUGAG)	2.554	Ingenuity Expert Findings,TargetScan Human	Experimentally Observed,High (predicted)	CCR5
hsa-miR-125a-5p	miR-125b-5p (and other miRNAs w/seed CCCUGAG)	2.554	miRecords	Experimentally Observed	CDC25A
hsa-miR-125a-5p	miR-125b-5p (and other miRNAs w/seed CCCUGAG)	2.554	Ingenuity Expert Findings,TargetScan Human	Experimentally Observed,High (predicted)	CDH5
hsa-miR-125a-5p	miR-125b-5p (and other miRNAs w/seed CCCUGAG)	2.554	miRecords	Experimentally Observed	CDK6
hsa-miR-125a-5p	miR-125b-5p (and other miRNAs w/seed CCCUGAG)	2.554	miRecords	Experimentally Observed	CDKN2A
hsa-miR-125a-5p	miR-125b-5p (and other miRNAs w/seed CCCUGAG)	2.554	miRecords	Experimentally Observed	CEBPG
hsa-miR-125a-5p	miR-125b-5p (and other miRNAs w/seed CCCUGAG)	2.554	miRecords	Experimentally Observed	CYP1A1
hsa-miR-125a-5p	miR-125b-5p (and other miRNAs w/seed CCCUGAG)	2.554	TarBase	Experimentally Observed	DDX19B
hsa-miR-125a-5p	miR-125b-5p (and other miRNAs w/seed CCCUGAG)	2.554	miRecords	Experimentally Observed	DICER1
hsa-miR-125a-5p	miR-125b-5p (and other miRNAs w/seed CCCUGAG)	2.554	miRecords	Experimentally Observed	DIO3
hsa-miR-125a-5p	miR-125b-5p (and other miRNAs w/seed CCCUGAG)	2.554	TarBase,TargetScan Human	Experimentally Observed,High (predicted)	DUS1L
hsa-miR-125a-5p	miR-125b-5p (and other miRNAs w/seed CCCUGAG)	2.554	Ingenuity Expert Findings,TargetScan Human	Experimentally Observed,Moderate (predicted)	E2F3
hsa-miR-125a-5p	miR-125b-5p (and other miRNAs w/seed CCCUGAG)	2.554	miRecords	Experimentally Observed	ELAVL1
hsa-miR-125a-5p	miR-125b-5p (and other miRNAs w/seed CCCUGAG)	2.554	TarBase,TargetScan Human	Experimentally Observed,Moderate (predicted)	ENTPD4
hsa-miR-125a-5p	miR-125b-5p (and other miRNAs w/seed CCCUGAG)	2.554	miRecords	Experimentally Observed	ERBB2
hsa-miR-125a-5p	miR-125b-5p (and other miRNAs w/seed CCCUGAG)	2.554	TargetScan Human,miRecords	Experimentally Observed,Moderate (predicted)	ERBB3
hsa-miR-125a-5p	miR-125b-5p (and other miRNAs w/seed CCCUGAG)	2.554	TargetScan Human,miRecords	Experimentally Observed,Moderate (predicted)	GPR160
hsa-miR-125a-5p	miR-125b-5p (and other miRNAs w/seed CCCUGAG)	2.554	Ingenuity Expert Findings	Experimentally Observed	GSS
hsa-miR-125a-5p	miR-125b-5p (and other miRNAs w/seed CCCUGAG)	2.554	miRecords	Experimentally Observed	H3-3A/H3-3B
hsa-miR-125a-5p	miR-125b-5p (and other miRNAs w/seed CCCUGAG)	2.554	miRecords	Experimentally Observed	H4C1
hsa-miR-125a-5p	miR-125b-5p (and other miRNAs w/seed CCCUGAG)	2.554	Ingenuity Expert Findings,TargetScan Human	Experimentally Observed,Moderate (predicted)	HK2
hsa-miR-125a-5p	miR-125b-5p (and other miRNAs w/seed CCCUGAG)	2.554	miRecords	Experimentally Observed	ID1
hsa-miR-125a-5p	miR-125b-5p (and other miRNAs w/seed CCCUGAG)	2.554	miRecords	Experimentally Observed	ID2
hsa-miR-125a-5p	miR-125b-5p (and other miRNAs w/seed CCCUGAG)	2.554	miRecords	Experimentally Observed	ID3
hsa-miR-125a-5p	miR-125b-5p (and other miRNAs w/seed CCCUGAG)	2.554	TargetScan Human,miRecords	Experimentally Observed,Moderate (predicted)	IGFBP3
hsa-miR-125a-5p	miR-125b-5p (and other miRNAs w/seed CCCUGAG)	2.554	Ingenuity Expert Findings,TargetScan Human	Experimentally Observed,Moderate (predicted)	IKZF4
hsa-miR-125a-5p	miR-125b-5p (and other miRNAs w/seed CCCUGAG)	2.554	miRecords	Experimentally Observed	IL1RN
hsa-miR-125a-5p	miR-125b-5p (and other miRNAs w/seed CCCUGAG)	2.554	miRecords	Experimentally Observed	JARID2
hsa-miR-125a-5p	miR-125b-5p (and other miRNAs w/seed CCCUGAG)	2.554	Ingenuity Expert Findings,TargetScan Human	Experimentally Observed,High (predicted)	KLF13
hsa-miR-125a-5p	miR-125b-5p (and other miRNAs w/seed CCCUGAG)	2.554	miRecords	Experimentally Observed	KRT19
hsa-miR-125a-5p	miR-125b-5p (and other miRNAs w/seed CCCUGAG)	2.554	TarBase,TargetScan Human,miRecords	Experimentally Observed,High (predicted)	LIN28A
hsa-miR-125a-5p	miR-125b-5p (and other miRNAs w/seed CCCUGAG)	2.554	Ingenuity Expert Findings,TargetScan Human	Experimentally Observed,High (predicted)	LIPA
hsa-miR-125a-5p	miR-125b-5p (and other miRNAs w/seed CCCUGAG)	2.554	miRecords	Experimentally Observed	MAN1A1
hsa-miR-125a-5p	miR-125b-5p (and other miRNAs w/seed CCCUGAG)	2.554	TarBase,TargetScan Human	Experimentally Observed,High (predicted)	MAP2K7
hsa-miR-125a-5p	miR-125b-5p (and other miRNAs w/seed CCCUGAG)	2.554	Ingenuity Expert Findings	Experimentally Observed	MAZ
hsa-miR-125a-5p	miR-125b-5p (and other miRNAs w/seed CCCUGAG)	2.554	Ingenuity Expert Findings	Experimentally Observed	MYD88
hsa-miR-125a-5p	miR-125b-5p (and other miRNAs w/seed CCCUGAG)	2.554	Ingenuity Expert Findings,TargetScan Human	Experimentally Observed,High (predicted)	OSBPL9
hsa-miR-125a-5p	miR-125b-5p (and other miRNAs w/seed CCCUGAG)	2.554	miRecords	Experimentally Observed	PCDHB10
hsa-miR-125a-5p	miR-125b-5p (and other miRNAs w/seed CCCUGAG)	2.554	Ingenuity Expert Findings,TargetScan Human	Experimentally Observed,High (predicted)	PCTP
hsa-miR-125a-5p	miR-125b-5p (and other miRNAs w/seed CCCUGAG)	2.554	miRecords	Experimentally Observed	PERP
hsa-miR-125a-5p	miR-125b-5p (and other miRNAs w/seed CCCUGAG)	2.554	miRecords	Experimentally Observed	PIGR
hsa-miR-125a-5p	miR-125b-5p (and other miRNAs w/seed CCCUGAG)	2.554	TarBase	Experimentally Observed	PPT2
hsa-miR-125a-5p	miR-125b-5p (and other miRNAs w/seed CCCUGAG)	2.554	TarBase	Experimentally Observed	RABL6
hsa-miR-125a-5p	miR-125b-5p (and other miRNAs w/seed CCCUGAG)	2.554	miRecords	Experimentally Observed	RBM8A
hsa-miR-125a-5p	miR-125b-5p (and other miRNAs w/seed CCCUGAG)	2.554	TarBase	Experimentally Observed	RHEBL1
hsa-miR-125a-5p	miR-125b-5p (and other miRNAs w/seed CCCUGAG)	2.554	Ingenuity Expert Findings	Experimentally Observed	SCD
hsa-miR-125a-5p	miR-125b-5p (and other miRNAs w/seed CCCUGAG)	2.554	TargetScan Human,miRecords	Experimentally Observed,High (predicted)	SGPL1
hsa-miR-125a-5p	miR-125b-5p (and other miRNAs w/seed CCCUGAG)	2.554	Ingenuity Expert Findings,TargetScan Human	Experimentally Observed,Moderate (predicted)	SH3BP4
hsa-miR-125a-5p	miR-125b-5p (and other miRNAs w/seed CCCUGAG)	2.554	miRecords	Experimentally Observed	SMO
hsa-miR-125a-5p	miR-125b-5p (and other miRNAs w/seed CCCUGAG)	2.554	miRecords	Experimentally Observed	ST18
hsa-miR-125a-5p	miR-125b-5p (and other miRNAs w/seed CCCUGAG)	2.554	miRecords	Experimentally Observed	TAFA1
hsa-miR-125a-5p	miR-125b-5p (and other miRNAs w/seed CCCUGAG)	2.554	miRecords	Experimentally Observed	TENM2
hsa-miR-125a-5p	miR-125b-5p (and other miRNAs w/seed CCCUGAG)	2.554	TarBase,TargetScan Human	Experimentally Observed,High (predicted)	TOR2A
hsa-miR-125a-5p	miR-125b-5p (and other miRNAs w/seed CCCUGAG)	2.554	Ingenuity Expert Findings,TargetScan Human,miRecords	Experimentally Observed,Moderate (predicted)	TP53
hsa-miR-125a-5p	miR-125b-5p (and other miRNAs w/seed CCCUGAG)	2.554	miRecords	Experimentally Observed	TSPAN8
hsa-miR-125a-5p	miR-125b-5p (and other miRNAs w/seed CCCUGAG)	2.554	miRecords	Experimentally Observed	UBE2I
hsa-miR-125a-5p	miR-125b-5p (and other miRNAs w/seed CCCUGAG)	2.554	miRecords	Experimentally Observed	UGT2B15
hsa-miR-125a-5p	miR-125b-5p (and other miRNAs w/seed CCCUGAG)	2.554	miRecords	Experimentally Observed	UGT2B17
hsa-miR-125a-5p	miR-125b-5p (and other miRNAs w/seed CCCUGAG)	2.554	miRecords	Experimentally Observed	UGT2B28
hsa-miR-125a-5p	miR-125b-5p (and other miRNAs w/seed CCCUGAG)	2.554	Ingenuity Expert Findings	Experimentally Observed	UVRAG
hsa-miR-125a-5p	miR-125b-5p (and other miRNAs w/seed CCCUGAG)	2.554	Ingenuity Expert Findings	Experimentally Observed	VSIR
hsa-miR-125a-5p	miR-125b-5p (and other miRNAs w/seed CCCUGAG)	2.554	TarBase,TargetScan Human	Experimentally Observed,Moderate (predicted)	ZNF385A
hsa-miR-125b-5p	miR-125b-5p (and other miRNAs w/seed CCCUGAG)	1.77	TarBase,TargetScan Human	Experimentally Observed,High (predicted)	ABTB1
hsa-miR-125b-5p	miR-125b-5p (and other miRNAs w/seed CCCUGAG)	1.77	Ingenuity Expert Findings,TargetScan Human	Experimentally Observed,Moderate (predicted)	ACSS1
hsa-miR-125b-5p	miR-125b-5p (and other miRNAs w/seed CCCUGAG)	1.77	miRecords	Experimentally Observed	ADAMTS1
hsa-miR-125b-5p	miR-125b-5p (and other miRNAs w/seed CCCUGAG)	1.77	TarBase	Experimentally Observed	AJUBA
hsa-miR-125b-5p	miR-125b-5p (and other miRNAs w/seed CCCUGAG)	1.77	Ingenuity Expert Findings	Experimentally Observed	ALOX5
hsa-miR-125b-5p	miR-125b-5p (and other miRNAs w/seed CCCUGAG)	1.77	miRecords	Experimentally Observed	ANAPC16
hsa-miR-125b-5p	miR-125b-5p (and other miRNAs w/seed CCCUGAG)	1.77	TarBase	Experimentally Observed	APLN
hsa-miR-125b-5p	miR-125b-5p (and other miRNAs w/seed CCCUGAG)	1.77	TarBase,TargetScan Human	Experimentally Observed,High (predicted)	ARID3A
hsa-miR-125b-5p	miR-125b-5p (and other miRNAs w/seed CCCUGAG)	1.77	TarBase,TargetScan Human,miRecords	Experimentally Observed,High (predicted)	ARID3B
hsa-miR-125b-5p	miR-125b-5p (and other miRNAs w/seed CCCUGAG)	1.77	miRecords	Experimentally Observed	ATP6AP1L
hsa-miR-125b-5p	miR-125b-5p (and other miRNAs w/seed CCCUGAG)	1.77	miRecords	Experimentally Observed	B3GALT4
hsa-miR-125b-5p	miR-125b-5p (and other miRNAs w/seed CCCUGAG)	1.77	Ingenuity Expert Findings,TargetScan Human,miRecords	Experimentally Observed,High (predicted)	BAK1
hsa-miR-125b-5p	miR-125b-5p (and other miRNAs w/seed CCCUGAG)	1.77	TargetScan Human,miRecords	Experimentally Observed,High (predicted)	BMF
hsa-miR-125b-5p	miR-125b-5p (and other miRNAs w/seed CCCUGAG)	1.77	miRecords	Experimentally Observed	BMPR1B
hsa-miR-125b-5p	miR-125b-5p (and other miRNAs w/seed CCCUGAG)	1.77	miRecords	Experimentally Observed	CASP6
hsa-miR-125b-5p	miR-125b-5p (and other miRNAs w/seed CCCUGAG)	1.77	miRecords	Experimentally Observed	CASP7
hsa-miR-125b-5p	miR-125b-5p (and other miRNAs w/seed CCCUGAG)	1.77	Ingenuity Expert Findings,TargetScan Human	Experimentally Observed,Moderate (predicted)	CBFB
hsa-miR-125b-5p	miR-125b-5p (and other miRNAs w/seed CCCUGAG)	1.77	miRecords	Experimentally Observed	CBLN2
hsa-miR-125b-5p	miR-125b-5p (and other miRNAs w/seed CCCUGAG)	1.77	TargetScan Human,miRecords	Experimentally Observed,Moderate (predicted)	CBX7
hsa-miR-125b-5p	miR-125b-5p (and other miRNAs w/seed CCCUGAG)	1.77	Ingenuity Expert Findings,TargetScan Human	Experimentally Observed,High (predicted)	CCR5
hsa-miR-125b-5p	miR-125b-5p (and other miRNAs w/seed CCCUGAG)	1.77	miRecords	Experimentally Observed	CDC25A
hsa-miR-125b-5p	miR-125b-5p (and other miRNAs w/seed CCCUGAG)	1.77	miRecords	Experimentally Observed	CDC25A
hsa-miR-125b-5p	miR-125b-5p (and other miRNAs w/seed CCCUGAG)	1.77	Ingenuity Expert Findings,TargetScan Human	Experimentally Observed,High (predicted)	CDH5
hsa-miR-125b-5p	miR-125b-5p (and other miRNAs w/seed CCCUGAG)	1.77	miRecords	Experimentally Observed	CDK6
hsa-miR-125b-5p	miR-125b-5p (and other miRNAs w/seed CCCUGAG)	1.77	miRecords	Experimentally Observed	CDKN2A
hsa-miR-125b-5p	miR-125b-5p (and other miRNAs w/seed CCCUGAG)	1.77	miRecords	Experimentally Observed	CEBPG
hsa-miR-125b-5p	miR-125b-5p (and other miRNAs w/seed CCCUGAG)	1.77	miRecords	Experimentally Observed	CYP1A1
hsa-miR-125b-5p	miR-125b-5p (and other miRNAs w/seed CCCUGAG)	1.77	TarBase	Experimentally Observed	DDX19B
hsa-miR-125b-5p	miR-125b-5p (and other miRNAs w/seed CCCUGAG)	1.77	miRecords	Experimentally Observed	DICER1
hsa-miR-125b-5p	miR-125b-5p (and other miRNAs w/seed CCCUGAG)	1.77	miRecords	Experimentally Observed	DIO3
hsa-miR-125b-5p	miR-125b-5p (and other miRNAs w/seed CCCUGAG)	1.77	TarBase,TargetScan Human	Experimentally Observed,High (predicted)	DUS1L
hsa-miR-125b-5p	miR-125b-5p (and other miRNAs w/seed CCCUGAG)	1.77	Ingenuity Expert Findings,TargetScan Human	Experimentally Observed,Moderate (predicted)	E2F3
hsa-miR-125b-5p	miR-125b-5p (and other miRNAs w/seed CCCUGAG)	1.77	miRecords	Experimentally Observed	ELAVL1
hsa-miR-125b-5p	miR-125b-5p (and other miRNAs w/seed CCCUGAG)	1.77	TarBase,TargetScan Human	Experimentally Observed,Moderate (predicted)	ENTPD4
hsa-miR-125b-5p	miR-125b-5p (and other miRNAs w/seed CCCUGAG)	1.77	miRecords	Experimentally Observed	ERBB2
hsa-miR-125b-5p	miR-125b-5p (and other miRNAs w/seed CCCUGAG)	1.77	TargetScan Human,miRecords	Experimentally Observed,Moderate (predicted)	ERBB3
hsa-miR-125b-5p	miR-125b-5p (and other miRNAs w/seed CCCUGAG)	1.77	TargetScan Human,miRecords	Experimentally Observed,Moderate (predicted)	GPR160
hsa-miR-125b-5p	miR-125b-5p (and other miRNAs w/seed CCCUGAG)	1.77	Ingenuity Expert Findings	Experimentally Observed	GSS
hsa-miR-125b-5p	miR-125b-5p (and other miRNAs w/seed CCCUGAG)	1.77	miRecords	Experimentally Observed	H3-3A/H3-3B
hsa-miR-125b-5p	miR-125b-5p (and other miRNAs w/seed CCCUGAG)	1.77	miRecords	Experimentally Observed	H4C1
hsa-miR-125b-5p	miR-125b-5p (and other miRNAs w/seed CCCUGAG)	1.77	Ingenuity Expert Findings,TargetScan Human	Experimentally Observed,Moderate (predicted)	HK2
hsa-miR-125b-5p	miR-125b-5p (and other miRNAs w/seed CCCUGAG)	1.77	miRecords	Experimentally Observed	ID1
hsa-miR-125b-5p	miR-125b-5p (and other miRNAs w/seed CCCUGAG)	1.77	miRecords	Experimentally Observed	ID2
hsa-miR-125b-5p	miR-125b-5p (and other miRNAs w/seed CCCUGAG)	1.77	miRecords	Experimentally Observed	ID3
hsa-miR-125b-5p	miR-125b-5p (and other miRNAs w/seed CCCUGAG)	1.77	TargetScan Human,miRecords	Experimentally Observed,Moderate (predicted)	IGFBP3
hsa-miR-125b-5p	miR-125b-5p (and other miRNAs w/seed CCCUGAG)	1.77	Ingenuity Expert Findings,TargetScan Human	Experimentally Observed,Moderate (predicted)	IKZF4
hsa-miR-125b-5p	miR-125b-5p (and other miRNAs w/seed CCCUGAG)	1.77	miRecords	Experimentally Observed	IL1RN
hsa-miR-125b-5p	miR-125b-5p (and other miRNAs w/seed CCCUGAG)	1.77	miRecords	Experimentally Observed	JARID2
hsa-miR-125b-5p	miR-125b-5p (and other miRNAs w/seed CCCUGAG)	1.77	Ingenuity Expert Findings,TargetScan Human	Experimentally Observed,High (predicted)	KLF13
hsa-miR-125b-5p	miR-125b-5p (and other miRNAs w/seed CCCUGAG)	1.77	miRecords	Experimentally Observed	KRT19
hsa-miR-125b-5p	miR-125b-5p (and other miRNAs w/seed CCCUGAG)	1.77	TarBase,TargetScan Human,miRecords	Experimentally Observed,High (predicted)	LIN28A
hsa-miR-125b-5p	miR-125b-5p (and other miRNAs w/seed CCCUGAG)	1.77	Ingenuity Expert Findings,TargetScan Human	Experimentally Observed,High (predicted)	LIPA
hsa-miR-125b-5p	miR-125b-5p (and other miRNAs w/seed CCCUGAG)	1.77	miRecords	Experimentally Observed	MAN1A1
hsa-miR-125b-5p	miR-125b-5p (and other miRNAs w/seed CCCUGAG)	1.77	TarBase,TargetScan Human	Experimentally Observed,High (predicted)	MAP2K7
hsa-miR-125b-5p	miR-125b-5p (and other miRNAs w/seed CCCUGAG)	1.77	Ingenuity Expert Findings	Experimentally Observed	MAZ
hsa-miR-125b-5p	miR-125b-5p (and other miRNAs w/seed CCCUGAG)	1.77	Ingenuity Expert Findings	Experimentally Observed	MYD88
hsa-miR-125b-5p	miR-125b-5p (and other miRNAs w/seed CCCUGAG)	1.77	Ingenuity Expert Findings,TargetScan Human	Experimentally Observed,High (predicted)	OSBPL9
hsa-miR-125b-5p	miR-125b-5p (and other miRNAs w/seed CCCUGAG)	1.77	miRecords	Experimentally Observed	PCDHB10
hsa-miR-125b-5p	miR-125b-5p (and other miRNAs w/seed CCCUGAG)	1.77	Ingenuity Expert Findings,TargetScan Human	Experimentally Observed,High (predicted)	PCTP
hsa-miR-125b-5p	miR-125b-5p (and other miRNAs w/seed CCCUGAG)	1.77	miRecords	Experimentally Observed	PERP
hsa-miR-125b-5p	miR-125b-5p (and other miRNAs w/seed CCCUGAG)	1.77	miRecords	Experimentally Observed	PIGR
hsa-miR-125b-5p	miR-125b-5p (and other miRNAs w/seed CCCUGAG)	1.77	TarBase	Experimentally Observed	PPT2
hsa-miR-125b-5p	miR-125b-5p (and other miRNAs w/seed CCCUGAG)	1.77	TarBase	Experimentally Observed	RABL6
hsa-miR-125b-5p	miR-125b-5p (and other miRNAs w/seed CCCUGAG)	1.77	miRecords	Experimentally Observed	RBM8A
hsa-miR-125b-5p	miR-125b-5p (and other miRNAs w/seed CCCUGAG)	1.77	TarBase	Experimentally Observed	RHEBL1
hsa-miR-125b-5p	miR-125b-5p (and other miRNAs w/seed CCCUGAG)	1.77	Ingenuity Expert Findings	Experimentally Observed	SCD
hsa-miR-125b-5p	miR-125b-5p (and other miRNAs w/seed CCCUGAG)	1.77	TargetScan Human,miRecords	Experimentally Observed,High (predicted)	SGPL1
hsa-miR-125b-5p	miR-125b-5p (and other miRNAs w/seed CCCUGAG)	1.77	Ingenuity Expert Findings,TargetScan Human	Experimentally Observed,Moderate (predicted)	SH3BP4
hsa-miR-125b-5p	miR-125b-5p (and other miRNAs w/seed CCCUGAG)	1.77	miRecords	Experimentally Observed	SMO
hsa-miR-125b-5p	miR-125b-5p (and other miRNAs w/seed CCCUGAG)	1.77	miRecords	Experimentally Observed	ST18
hsa-miR-125b-5p	miR-125b-5p (and other miRNAs w/seed CCCUGAG)	1.77	miRecords	Experimentally Observed	TAFA1
hsa-miR-125b-5p	miR-125b-5p (and other miRNAs w/seed CCCUGAG)	1.77	miRecords	Experimentally Observed	TENM2
hsa-miR-125b-5p	miR-125b-5p (and other miRNAs w/seed CCCUGAG)	1.77	TarBase,TargetScan Human	Experimentally Observed,High (predicted)	TOR2A
hsa-miR-125b-5p	miR-125b-5p (and other miRNAs w/seed CCCUGAG)	1.77	Ingenuity Expert Findings,TargetScan Human,miRecords	Experimentally Observed,Moderate (predicted)	TP53
hsa-miR-125b-5p	miR-125b-5p (and other miRNAs w/seed CCCUGAG)	1.77	miRecords	Experimentally Observed	TSPAN8
hsa-miR-125b-5p	miR-125b-5p (and other miRNAs w/seed CCCUGAG)	1.77	miRecords	Experimentally Observed	UBE2I
hsa-miR-125b-5p	miR-125b-5p (and other miRNAs w/seed CCCUGAG)	1.77	miRecords	Experimentally Observed	UGT2B15
hsa-miR-125b-5p	miR-125b-5p (and other miRNAs w/seed CCCUGAG)	1.77	miRecords	Experimentally Observed	UGT2B17
hsa-miR-125b-5p	miR-125b-5p (and other miRNAs w/seed CCCUGAG)	1.77	miRecords	Experimentally Observed	UGT2B28
hsa-miR-125b-5p	miR-125b-5p (and other miRNAs w/seed CCCUGAG)	1.77	Ingenuity Expert Findings	Experimentally Observed	UVRAG
hsa-miR-125b-5p	miR-125b-5p (and other miRNAs w/seed CCCUGAG)	1.77	Ingenuity Expert Findings	Experimentally Observed	VSIR
hsa-miR-125b-5p	miR-125b-5p (and other miRNAs w/seed CCCUGAG)	1.77	TarBase,TargetScan Human	Experimentally Observed,Moderate (predicted)	ZNF385A
hsa-miR-126-3p	miR-126a-3p (and other miRNAs w/seed CGUACCG)	1.199	miRecords	Experimentally Observed	CRKL
hsa-miR-126-3p	miR-126a-3p (and other miRNAs w/seed CGUACCG)	1.199	Ingenuity Expert Findings,TargetScan Human,miRecords	Experimentally Observed,Moderate (predicted)	IRS1
hsa-miR-126-3p	miR-126a-3p (and other miRNAs w/seed CGUACCG)	1.199	TargetScan Human,miRecords	Experimentally Observed,High (predicted)	PIK3R2
hsa-miR-126-3p	miR-126a-3p (and other miRNAs w/seed CGUACCG)	1.199	TarBase	Experimentally Observed	SLC45A3
hsa-miR-126-3p	miR-126a-3p (and other miRNAs w/seed CGUACCG)	1.199	TargetScan Human,miRecords	Experimentally Observed,High (predicted)	SPRED1
hsa-miR-126-3p	miR-126a-3p (and other miRNAs w/seed CGUACCG)	1.199	TargetScan Human,miRecords	Experimentally Observed,Moderate (predicted)	TOM1
hsa-miR-126-3p	miR-126a-3p (and other miRNAs w/seed CGUACCG)	1.199	TarBase,miRecords	Experimentally Observed	VCAM1
hsa-miR-126-3p	miR-126a-3p (and other miRNAs w/seed CGUACCG)	1.199	miRecords	Experimentally Observed	VEGFA
hsa-miR-1275	miR-1275 (and other miRNAs w/seed UGGGGGA)	1.833	Ingenuity Expert Findings	Experimentally Observed	HAND2-AS1
hsa-miR-128-3p	miR-128-3p (and other miRNAs w/seed CACAGUG)	1.909	TargetScan Human,miRecords	Experimentally Observed,Moderate (predicted)	ADORA2B
hsa-miR-128-3p	miR-128-3p (and other miRNAs w/seed CACAGUG)	1.909	miRecords	Experimentally Observed	AFF1
hsa-miR-128-3p	miR-128-3p (and other miRNAs w/seed CACAGUG)	1.909	miRecords	Experimentally Observed	AGO1
hsa-miR-128-3p	miR-128-3p (and other miRNAs w/seed CACAGUG)	1.909	TargetScan Human,miRecords	Experimentally Observed,Moderate (predicted)	BMI1
hsa-miR-128-3p	miR-128-3p (and other miRNAs w/seed CACAGUG)	1.909	miRecords	Experimentally Observed	DBI
hsa-miR-128-3p	miR-128-3p (and other miRNAs w/seed CACAGUG)	1.909	TargetScan Human,miRecords	Experimentally Observed,Moderate (predicted)	DCX
hsa-miR-128-3p	miR-128-3p (and other miRNAs w/seed CACAGUG)	1.909	miRecords	Experimentally Observed	E2F3
hsa-miR-128-3p	miR-128-3p (and other miRNAs w/seed CACAGUG)	1.909	miRecords	Experimentally Observed	KMT2A
hsa-miR-128-3p	miR-128-3p (and other miRNAs w/seed CACAGUG)	1.909	TargetScan Human,miRecords	Experimentally Observed,Moderate (predicted)	LDLR
hsa-miR-128-3p	miR-128-3p (and other miRNAs w/seed CACAGUG)	1.909	miRecords	Experimentally Observed	NTRK3
hsa-miR-128-3p	miR-128-3p (and other miRNAs w/seed CACAGUG)	1.909	TargetScan Human,miRecords	Experimentally Observed,Moderate (predicted)	RELN
hsa-miR-128-3p	miR-128-3p (and other miRNAs w/seed CACAGUG)	1.909	TargetScan Human,miRecords	Experimentally Observed,High (predicted)	SNAP25
hsa-miR-128-3p	miR-128-3p (and other miRNAs w/seed CACAGUG)	1.909	Ingenuity Expert Findings,TargetScan Human	Experimentally Observed,Moderate (predicted)	TGFBR1
hsa-miR-128-3p	miR-128-3p (and other miRNAs w/seed CACAGUG)	1.909	miRecords	Experimentally Observed	TXNIP
hsa-miR-128-3p	miR-128-3p (and other miRNAs w/seed CACAGUG)	1.909	Ingenuity Expert Findings,TargetScan Human	Experimentally Observed,High (predicted)	WEE1
hsa-miR-301b-3p	miR-130a-3p (and other miRNAs w/seed AGUGCAA)	-2.038	Ingenuity Expert Findings,TargetScan Human	Experimentally Observed,Moderate (predicted)	ATG2B
hsa-miR-301b-3p	miR-130a-3p (and other miRNAs w/seed AGUGCAA)	-2.038	TarBase,TargetScan Human,miRecords	Experimentally Observed,Moderate (predicted)	CSF1
hsa-miR-301b-3p	miR-130a-3p (and other miRNAs w/seed AGUGCAA)	-2.038	Ingenuity Expert Findings	Experimentally Observed	DICER1
hsa-miR-301b-3p	miR-130a-3p (and other miRNAs w/seed AGUGCAA)	-2.038	TarBase,TargetScan Human,miRecords	Experimentally Observed,Moderate (predicted)	HOXA5
hsa-miR-301b-3p	miR-130a-3p (and other miRNAs w/seed AGUGCAA)	-2.038	TarBase,TargetScan Human,miRecords	Experimentally Observed,Moderate (predicted)	MAFB
hsa-miR-301b-3p	miR-130a-3p (and other miRNAs w/seed AGUGCAA)	-2.038	TarBase,TargetScan Human,miRecords	Experimentally Observed,High (predicted)	MEOX2
hsa-miR-301b-3p	miR-130a-3p (and other miRNAs w/seed AGUGCAA)	-2.038	Ingenuity Expert Findings	Experimentally Observed	SMAD4
hsa-miR-301b-3p	miR-130a-3p (and other miRNAs w/seed AGUGCAA)	-2.038	TarBase,TargetScan Human	Experimentally Observed,Moderate (predicted)	TAC1
hsa-miR-301b-3p	miR-130a-3p (and other miRNAs w/seed AGUGCAA)	-2.038	TargetScan Human,miRecords	Experimentally Observed,Moderate (predicted)	ZFPM2
hsa-miR-132-3p	miR-132-3p (and other miRNAs w/seed AACAGUC)	1.883	Ingenuity Expert Findings,TarBase,miRecords	Experimentally Observed	ARHGAP32
hsa-miR-132-3p	miR-132-3p (and other miRNAs w/seed AACAGUC)	1.883	miRecords	Experimentally Observed	CAPN8
hsa-miR-132-3p	miR-132-3p (and other miRNAs w/seed AACAGUC)	1.883	miRecords	Experimentally Observed	MECP2
hsa-miR-132-3p	miR-132-3p (and other miRNAs w/seed AACAGUC)	1.883	miRecords	Experimentally Observed	MMP9
hsa-miR-132-3p	miR-132-3p (and other miRNAs w/seed AACAGUC)	1.883	TarBase	Experimentally Observed	PGC
hsa-miR-132-3p	miR-132-3p (and other miRNAs w/seed AACAGUC)	1.883	Ingenuity Expert Findings	Experimentally Observed	PTEN
hsa-miR-132-3p	miR-132-3p (and other miRNAs w/seed AACAGUC)	1.883	Ingenuity Expert Findings,TargetScan Human	Experimentally Observed,High (predicted)	RB1
hsa-miR-132-3p	miR-132-3p (and other miRNAs w/seed AACAGUC)	1.883	Ingenuity Expert Findings,TargetScan Human	Experimentally Observed,Moderate (predicted)	SOX4
hsa-miR-132-3p	miR-132-3p (and other miRNAs w/seed AACAGUC)	1.883	miRecords	Experimentally Observed	TJP1
hsa-miR-135b-5p	miR-135a-5p (and other miRNAs w/seed AUGGCUU)	-1.533	miRecords	Experimentally Observed	ALOX5AP
hsa-miR-135b-5p	miR-135a-5p (and other miRNAs w/seed AUGGCUU)	-1.533	TargetScan Human,miRecords	Experimentally Observed,Moderate (predicted)	APC
hsa-miR-135b-5p	miR-135a-5p (and other miRNAs w/seed AUGGCUU)	-1.533	Ingenuity Expert Findings	Experimentally Observed	HTR1A
hsa-miR-135b-5p	miR-135a-5p (and other miRNAs w/seed AUGGCUU)	-1.533	TargetScan Human,miRecords	Experimentally Observed,Moderate (predicted)	JAK2
hsa-miR-135b-5p	miR-135a-5p (and other miRNAs w/seed AUGGCUU)	-1.533	Ingenuity Expert Findings,TargetScan Human	Experimentally Observed,Moderate (predicted)	MEF2A
hsa-miR-135b-5p	miR-135a-5p (and other miRNAs w/seed AUGGCUU)	-1.533	Ingenuity Expert Findings,TargetScan Human	Experimentally Observed,Moderate (predicted)	RUNX2
hsa-miR-135b-5p	miR-135a-5p (and other miRNAs w/seed AUGGCUU)	-1.533	Ingenuity Expert Findings	Experimentally Observed	SLC6A4
hsa-miR-135b-5p	miR-135a-5p (and other miRNAs w/seed AUGGCUU)	-1.533	TargetScan Human,miRecords	Experimentally Observed,Moderate (predicted)	SMAD5
hsa-miR-135b-5p	miR-135a-5p (and other miRNAs w/seed AUGGCUU)	-1.533	Ingenuity Expert Findings	Experimentally Observed	TRPS1
hsa-miR-140-5p	miR-140-5p (and other miRNAs w/seed AGUGGUU)	-1.822	Ingenuity Expert Findings,TargetScan Human	Experimentally Observed,Moderate (predicted)	ADAMTS5
hsa-miR-140-5p	miR-140-5p (and other miRNAs w/seed AGUGGUU)	-1.822	miRecords	Experimentally Observed	CXCL12
hsa-miR-140-5p	miR-140-5p (and other miRNAs w/seed AGUGGUU)	-1.822	Ingenuity Expert Findings	Experimentally Observed	DNPEP
hsa-miR-140-5p	miR-140-5p (and other miRNAs w/seed AGUGGUU)	-1.822	Ingenuity Expert Findings,TargetScan Human	Experimentally Observed,High (predicted)	EGR2
hsa-miR-140-5p	miR-140-5p (and other miRNAs w/seed AGUGGUU)	-1.822	miRecords	Experimentally Observed	HDAC4
hsa-miR-140-5p	miR-140-5p (and other miRNAs w/seed AGUGGUU)	-1.822	TargetScan Human,miRecords	Experimentally Observed,Moderate (predicted)	IGFBP5
hsa-miR-140-5p	miR-140-5p (and other miRNAs w/seed AGUGGUU)	-1.822	miRecords	Experimentally Observed	SMAD3
hsa-miR-140-5p	miR-140-5p (and other miRNAs w/seed AGUGGUU)	-1.822	TargetScan Human,miRecords	Experimentally Observed,Moderate (predicted)	VEGFA
hsa-miR-142-3p	miR-142-3p (and other miRNAs w/seed GUAGUGU)	-2.067	miRecords	Experimentally Observed	ADCY9
hsa-miR-142-3p	miR-142-3p (and other miRNAs w/seed GUAGUGU)	-2.067	Ingenuity Expert Findings	Experimentally Observed	BCL2L1
hsa-miR-142-3p	miR-142-3p (and other miRNAs w/seed GUAGUGU)	-2.067	Ingenuity Expert Findings,TargetScan Human	Experimentally Observed,Moderate (predicted)	BCLAF1
hsa-miR-142-3p	miR-142-3p (and other miRNAs w/seed GUAGUGU)	-2.067	Ingenuity Expert Findings,TargetScan Human	Experimentally Observed,High (predicted)	C9orf72
hsa-miR-142-3p	miR-142-3p (and other miRNAs w/seed GUAGUGU)	-2.067	Ingenuity Expert Findings	Experimentally Observed	LIFR
hsa-miR-142-3p	miR-142-3p (and other miRNAs w/seed GUAGUGU)	-2.067	Ingenuity Expert Findings	Experimentally Observed	PRKCA
hsa-miR-142-3p	miR-142-3p (and other miRNAs w/seed GUAGUGU)	-2.067	Ingenuity Expert Findings,TargetScan Human	Experimentally Observed,High (predicted)	TARDBP
hsa-miR-146b-5p	miR-146a-5p (and other miRNAs w/seed GAGAACU)	2.246	miRecords	Experimentally Observed	ATOH8
hsa-miR-146b-5p	miR-146a-5p (and other miRNAs w/seed GAGAACU)	2.246	miRecords	Experimentally Observed	BLMH
hsa-miR-146b-5p	miR-146a-5p (and other miRNAs w/seed GAGAACU)	2.246	miRecords	Experimentally Observed	BRCA1
hsa-miR-146b-5p	miR-146a-5p (and other miRNAs w/seed GAGAACU)	2.246	Ingenuity Expert Findings	Experimentally Observed	C8A
hsa-miR-146b-5p	miR-146a-5p (and other miRNAs w/seed GAGAACU)	2.246	Ingenuity Expert Findings	Experimentally Observed	CAMP
hsa-miR-146b-5p	miR-146a-5p (and other miRNAs w/seed GAGAACU)	2.246	miRecords	Experimentally Observed	CCL8
hsa-miR-146b-5p	miR-146a-5p (and other miRNAs w/seed GAGAACU)	2.246	miRecords	Experimentally Observed	CCNA2
hsa-miR-146b-5p	miR-146a-5p (and other miRNAs w/seed GAGAACU)	2.246	Ingenuity Expert Findings	Experimentally Observed	CCR3
hsa-miR-146b-5p	miR-146a-5p (and other miRNAs w/seed GAGAACU)	2.246	Ingenuity Expert Findings	Experimentally Observed	CD1D
hsa-miR-146b-5p	miR-146a-5p (and other miRNAs w/seed GAGAACU)	2.246	Ingenuity Expert Findings	Experimentally Observed	CD40
hsa-miR-146b-5p	miR-146a-5p (and other miRNAs w/seed GAGAACU)	2.246	TargetScan Human,miRecords	Experimentally Observed,Moderate (predicted)	CDKN3
hsa-miR-146b-5p	miR-146a-5p (and other miRNAs w/seed GAGAACU)	2.246	Ingenuity Expert Findings,TargetScan Human,miRecords	Experimentally Observed,High (predicted)	CFH
hsa-miR-146b-5p	miR-146a-5p (and other miRNAs w/seed GAGAACU)	2.246	Ingenuity Expert Findings	Experimentally Observed	CHUK
hsa-miR-146b-5p	miR-146a-5p (and other miRNAs w/seed GAGAACU)	2.246	miRecords	Experimentally Observed	COL13A1
hsa-miR-146b-5p	miR-146a-5p (and other miRNAs w/seed GAGAACU)	2.246	Ingenuity Expert Findings	Experimentally Observed	CRP
hsa-miR-146b-5p	miR-146a-5p (and other miRNAs w/seed GAGAACU)	2.246	Ingenuity Expert Findings	Experimentally Observed	CXCL8
hsa-miR-146b-5p	miR-146a-5p (and other miRNAs w/seed GAGAACU)	2.246	miRecords	Experimentally Observed	CXCR4
hsa-miR-146b-5p	miR-146a-5p (and other miRNAs w/seed GAGAACU)	2.246	Ingenuity Expert Findings	Experimentally Observed	DMBT1
hsa-miR-146b-5p	miR-146a-5p (and other miRNAs w/seed GAGAACU)	2.246	miRecords	Experimentally Observed	FADD
hsa-miR-146b-5p	miR-146a-5p (and other miRNAs w/seed GAGAACU)	2.246	Ingenuity Expert Findings	Experimentally Observed	IFNA1/IFNA13
hsa-miR-146b-5p	miR-146a-5p (and other miRNAs w/seed GAGAACU)	2.246	Ingenuity Expert Findings	Experimentally Observed	IFNB1
hsa-miR-146b-5p	miR-146a-5p (and other miRNAs w/seed GAGAACU)	2.246	Ingenuity Expert Findings	Experimentally Observed	IL10
hsa-miR-146b-5p	miR-146a-5p (and other miRNAs w/seed GAGAACU)	2.246	Ingenuity Expert Findings	Experimentally Observed	IL12RB2
hsa-miR-146b-5p	miR-146a-5p (and other miRNAs w/seed GAGAACU)	2.246	Ingenuity Expert Findings	Experimentally Observed	IL1F10
hsa-miR-146b-5p	miR-146a-5p (and other miRNAs w/seed GAGAACU)	2.246	Ingenuity Expert Findings	Experimentally Observed	IL1R1
hsa-miR-146b-5p	miR-146a-5p (and other miRNAs w/seed GAGAACU)	2.246	Ingenuity Expert Findings	Experimentally Observed	IL1RAP
hsa-miR-146b-5p	miR-146a-5p (and other miRNAs w/seed GAGAACU)	2.246	Ingenuity Expert Findings	Experimentally Observed	IL1RAPL2
hsa-miR-146b-5p	miR-146a-5p (and other miRNAs w/seed GAGAACU)	2.246	Ingenuity Expert Findings	Experimentally Observed	IL1RL2
hsa-miR-146b-5p	miR-146a-5p (and other miRNAs w/seed GAGAACU)	2.246	Ingenuity Expert Findings	Experimentally Observed	IL36A
hsa-miR-146b-5p	miR-146a-5p (and other miRNAs w/seed GAGAACU)	2.246	Ingenuity Expert Findings	Experimentally Observed	IL36B
hsa-miR-146b-5p	miR-146a-5p (and other miRNAs w/seed GAGAACU)	2.246	Ingenuity Expert Findings	Experimentally Observed	IL36G
hsa-miR-146b-5p	miR-146a-5p (and other miRNAs w/seed GAGAACU)	2.246	Ingenuity Expert Findings	Experimentally Observed	IL36RN
hsa-miR-146b-5p	miR-146a-5p (and other miRNAs w/seed GAGAACU)	2.246	Ingenuity Expert Findings	Experimentally Observed	IL37
hsa-miR-146b-5p	miR-146a-5p (and other miRNAs w/seed GAGAACU)	2.246	Ingenuity Expert Findings,TargetScan Human,miRecords	Experimentally Observed,High (predicted)	IRAK1
hsa-miR-146b-5p	miR-146a-5p (and other miRNAs w/seed GAGAACU)	2.246	miRecords	Experimentally Observed	IRAK2
hsa-miR-146b-5p	miR-146a-5p (and other miRNAs w/seed GAGAACU)	2.246	miRecords	Experimentally Observed	IRF5
hsa-miR-146b-5p	miR-146a-5p (and other miRNAs w/seed GAGAACU)	2.246	miRecords	Experimentally Observed	KIF22
hsa-miR-146b-5p	miR-146a-5p (and other miRNAs w/seed GAGAACU)	2.246	Ingenuity Expert Findings	Experimentally Observed	KIR2DL1/KIR2DL3
hsa-miR-146b-5p	miR-146a-5p (and other miRNAs w/seed GAGAACU)	2.246	Ingenuity Expert Findings	Experimentally Observed	KIR2DL2
hsa-miR-146b-5p	miR-146a-5p (and other miRNAs w/seed GAGAACU)	2.246	Ingenuity Expert Findings	Experimentally Observed	LALBA
hsa-miR-146b-5p	miR-146a-5p (and other miRNAs w/seed GAGAACU)	2.246	Ingenuity Expert Findings	Experimentally Observed	LBP
hsa-miR-146b-5p	miR-146a-5p (and other miRNAs w/seed GAGAACU)	2.246	miRecords	Experimentally Observed	LTB
hsa-miR-146b-5p	miR-146a-5p (and other miRNAs w/seed GAGAACU)	2.246	Ingenuity Expert Findings	Experimentally Observed	LTF
hsa-miR-146b-5p	miR-146a-5p (and other miRNAs w/seed GAGAACU)	2.246	miRecords	Experimentally Observed	MCM10
hsa-miR-146b-5p	miR-146a-5p (and other miRNAs w/seed GAGAACU)	2.246	miRecords	Experimentally Observed	MCPH1
hsa-miR-146b-5p	miR-146a-5p (and other miRNAs w/seed GAGAACU)	2.246	TargetScan Human,miRecords	Experimentally Observed,Moderate (predicted)	METTL7A
hsa-miR-146b-5p	miR-146a-5p (and other miRNAs w/seed GAGAACU)	2.246	miRecords	Experimentally Observed	MMP16
hsa-miR-146b-5p	miR-146a-5p (and other miRNAs w/seed GAGAACU)	2.246	miRecords	Experimentally Observed	MR1
hsa-miR-146b-5p	miR-146a-5p (and other miRNAs w/seed GAGAACU)	2.246	miRecords	Experimentally Observed	NFIX
hsa-miR-146b-5p	miR-146a-5p (and other miRNAs w/seed GAGAACU)	2.246	Ingenuity Expert Findings	Experimentally Observed	NLGN1
hsa-miR-146b-5p	miR-146a-5p (and other miRNAs w/seed GAGAACU)	2.246	Ingenuity Expert Findings	Experimentally Observed	NOS2
hsa-miR-146b-5p	miR-146a-5p (and other miRNAs w/seed GAGAACU)	2.246	Ingenuity Expert Findings,TargetScan Human	Experimentally Observed,High (predicted)	NOVA1
hsa-miR-146b-5p	miR-146a-5p (and other miRNAs w/seed GAGAACU)	2.246	miRecords	Experimentally Observed	PA2G4
hsa-miR-146b-5p	miR-146a-5p (and other miRNAs w/seed GAGAACU)	2.246	miRecords	Experimentally Observed	PBLD
hsa-miR-146b-5p	miR-146a-5p (and other miRNAs w/seed GAGAACU)	2.246	Ingenuity Expert Findings	Experimentally Observed	PDGFRA
hsa-miR-146b-5p	miR-146a-5p (and other miRNAs w/seed GAGAACU)	2.246	miRecords	Experimentally Observed	PDIK1L
hsa-miR-146b-5p	miR-146a-5p (and other miRNAs w/seed GAGAACU)	2.246	miRecords	Experimentally Observed	PEX11G
hsa-miR-146b-5p	miR-146a-5p (and other miRNAs w/seed GAGAACU)	2.246	Ingenuity Expert Findings	Experimentally Observed	PGLYRP1
hsa-miR-146b-5p	miR-146a-5p (and other miRNAs w/seed GAGAACU)	2.246	Ingenuity Expert Findings	Experimentally Observed	PGLYRP2
hsa-miR-146b-5p	miR-146a-5p (and other miRNAs w/seed GAGAACU)	2.246	miRecords	Experimentally Observed	PLEKHA4
hsa-miR-146b-5p	miR-146a-5p (and other miRNAs w/seed GAGAACU)	2.246	miRecords	Experimentally Observed	POLE2
hsa-miR-146b-5p	miR-146a-5p (and other miRNAs w/seed GAGAACU)	2.246	TargetScan Human,miRecords	Experimentally Observed,Moderate (predicted)	PRR15
hsa-miR-146b-5p	miR-146a-5p (and other miRNAs w/seed GAGAACU)	2.246	Ingenuity Expert Findings	Experimentally Observed	PTAFR
hsa-miR-146b-5p	miR-146a-5p (and other miRNAs w/seed GAGAACU)	2.246	Ingenuity Expert Findings	Experimentally Observed	PTGES2
hsa-miR-146b-5p	miR-146a-5p (and other miRNAs w/seed GAGAACU)	2.246	miRecords	Experimentally Observed	RAD54L
hsa-miR-146b-5p	miR-146a-5p (and other miRNAs w/seed GAGAACU)	2.246	Ingenuity Expert Findings	Experimentally Observed	S100A12
hsa-miR-146b-5p	miR-146a-5p (and other miRNAs w/seed GAGAACU)	2.246	miRecords	Experimentally Observed	SDCBP2
hsa-miR-146b-5p	miR-146a-5p (and other miRNAs w/seed GAGAACU)	2.246	Ingenuity Expert Findings	Experimentally Observed	SFTPD
hsa-miR-146b-5p	miR-146a-5p (and other miRNAs w/seed GAGAACU)	2.246	miRecords	Experimentally Observed	STAT1
hsa-miR-146b-5p	miR-146a-5p (and other miRNAs w/seed GAGAACU)	2.246	Ingenuity Expert Findings	Experimentally Observed	SYT1
hsa-miR-146b-5p	miR-146a-5p (and other miRNAs w/seed GAGAACU)	2.246	TargetScan Human,miRecords	Experimentally Observed,Moderate (predicted)	TIMELESS
hsa-miR-146b-5p	miR-146a-5p (and other miRNAs w/seed GAGAACU)	2.246	Ingenuity Expert Findings	Experimentally Observed	TLR1
hsa-miR-146b-5p	miR-146a-5p (and other miRNAs w/seed GAGAACU)	2.246	Ingenuity Expert Findings	Experimentally Observed	TLR10
hsa-miR-146b-5p	miR-146a-5p (and other miRNAs w/seed GAGAACU)	2.246	Ingenuity Expert Findings	Experimentally Observed	TLR4
hsa-miR-146b-5p	miR-146a-5p (and other miRNAs w/seed GAGAACU)	2.246	Ingenuity Expert Findings	Experimentally Observed	TLR9
hsa-miR-146b-5p	miR-146a-5p (and other miRNAs w/seed GAGAACU)	2.246	miRecords	Experimentally Observed	TMSB15A
hsa-miR-146b-5p	miR-146a-5p (and other miRNAs w/seed GAGAACU)	2.246	Ingenuity Expert Findings,TargetScan Human	Experimentally Observed,High (predicted)	TRAF6
hsa-miR-146b-5p	miR-146a-5p (and other miRNAs w/seed GAGAACU)	2.246	miRecords	Experimentally Observed	TRIM14
hsa-miR-146b-5p	miR-146a-5p (and other miRNAs w/seed GAGAACU)	2.246	miRecords	Experimentally Observed	UHRF1
hsa-miR-146b-5p	miR-146a-5p (and other miRNAs w/seed GAGAACU)	2.246	miRecords	Experimentally Observed	VWCE
hsa-miR-148a-3p	miR-148a-3p (and other miRNAs w/seed CAGUGCA)	-1.379	Ingenuity Expert Findings,TargetScan Human	Experimentally Observed,High (predicted)	CCKBR
hsa-miR-148a-3p	miR-148a-3p (and other miRNAs w/seed CAGUGCA)	-1.379	TargetScan Human,miRecords	Experimentally Observed,High (predicted)	DNMT1
hsa-miR-148a-3p	miR-148a-3p (and other miRNAs w/seed CAGUGCA)	-1.379	TarBase,miRecords	Experimentally Observed	DNMT3B
hsa-miR-148a-3p	miR-148a-3p (and other miRNAs w/seed CAGUGCA)	-1.379	Ingenuity Expert Findings,TargetScan Human	Experimentally Observed,Moderate (predicted)	DUSP1
hsa-miR-148a-3p	miR-148a-3p (and other miRNAs w/seed CAGUGCA)	-1.379	Ingenuity Expert Findings	Experimentally Observed	HOTAIR
hsa-miR-148a-3p	miR-148a-3p (and other miRNAs w/seed CAGUGCA)	-1.379	miRecords	Experimentally Observed	NR1I2
hsa-miR-148a-3p	miR-148a-3p (and other miRNAs w/seed CAGUGCA)	-1.379	TargetScan Human,miRecords	Experimentally Observed,High (predicted)	RPS6KA5
hsa-miR-148a-3p	miR-148a-3p (and other miRNAs w/seed CAGUGCA)	-1.379	Ingenuity Expert Findings	Experimentally Observed	Tnxa-ps1
hsa-miR-149-5p	miR-149-5p (miRNAs w/seed CUGGCUC)	1.471	Ingenuity Expert Findings	Experimentally Observed	E2F1
hsa-miR-149-5p	miR-149-5p (miRNAs w/seed CUGGCUC)	1.471	Ingenuity Expert Findings	Experimentally Observed	HMGA2
hsa-miR-149-5p	miR-149-5p (miRNAs w/seed CUGGCUC)	1.471	Ingenuity Expert Findings,TargetScan Human	Experimentally Observed,High (predicted)	RAP1A
hsa-miR-149-5p	miR-149-5p (miRNAs w/seed CUGGCUC)	1.471	Ingenuity Expert Findings,TargetScan Human	Experimentally Observed,Moderate (predicted)	RAP1B
hsa-miR-149-5p	miR-149-5p (miRNAs w/seed CUGGCUC)	1.471	Ingenuity Expert Findings	Experimentally Observed	VAV2
hsa-miR-424-5p	miR-16-5p (and other miRNAs w/seed AGCAGCA)	-1.89	TarBase,TargetScan Human	Experimentally Observed,Moderate (predicted)	ABCF2
hsa-miR-424-5p	miR-16-5p (and other miRNAs w/seed AGCAGCA)	-1.89	TarBase	Experimentally Observed	ABHD10
hsa-miR-424-5p	miR-16-5p (and other miRNAs w/seed AGCAGCA)	-1.89	TarBase,TargetScan Human	Experimentally Observed,Moderate (predicted)	ACP2
hsa-miR-424-5p	miR-16-5p (and other miRNAs w/seed AGCAGCA)	-1.89	miRecords	Experimentally Observed	ACTR1A
hsa-miR-424-5p	miR-16-5p (and other miRNAs w/seed AGCAGCA)	-1.89	TarBase	Experimentally Observed	ADSS2
hsa-miR-424-5p	miR-16-5p (and other miRNAs w/seed AGCAGCA)	-1.89	Ingenuity Expert Findings,TargetScan Human	Experimentally Observed,Moderate (predicted)	ALDH1A3
hsa-miR-424-5p	miR-16-5p (and other miRNAs w/seed AGCAGCA)	-1.89	miRecords	Experimentally Observed	ANAPC16
hsa-miR-424-5p	miR-16-5p (and other miRNAs w/seed AGCAGCA)	-1.89	Ingenuity Expert Findings,TargetScan Human	Experimentally Observed,Moderate (predicted)	ANLN
hsa-miR-424-5p	miR-16-5p (and other miRNAs w/seed AGCAGCA)	-1.89	TarBase,TargetScan Human	Experimentally Observed,Moderate (predicted)	ARHGDIA
hsa-miR-424-5p	miR-16-5p (and other miRNAs w/seed AGCAGCA)	-1.89	TarBase,TargetScan Human,miRecords	Experimentally Observed,High (predicted)	ARL2
hsa-miR-424-5p	miR-16-5p (and other miRNAs w/seed AGCAGCA)	-1.89	miRecords	Experimentally Observed	ASXL2
hsa-miR-424-5p	miR-16-5p (and other miRNAs w/seed AGCAGCA)	-1.89	Ingenuity Expert Findings,TargetScan Human	Experimentally Observed,Moderate (predicted)	ATF6
hsa-miR-424-5p	miR-16-5p (and other miRNAs w/seed AGCAGCA)	-1.89	TarBase,TargetScan Human	Experimentally Observed,High (predicted)	ATG9A
hsa-miR-424-5p	miR-16-5p (and other miRNAs w/seed AGCAGCA)	-1.89	Ingenuity Expert Findings,TarBase,TargetScan Human,miRecords	Experimentally Observed,Moderate (predicted)	BCL2
hsa-miR-424-5p	miR-16-5p (and other miRNAs w/seed AGCAGCA)	-1.89	Ingenuity Expert Findings,TargetScan Human,miRecords	Experimentally Observed,High (predicted)	BCL2L2
hsa-miR-424-5p	miR-16-5p (and other miRNAs w/seed AGCAGCA)	-1.89	TargetScan Human,miRecords	Experimentally Observed,High (predicted)	BDNF
hsa-miR-424-5p	miR-16-5p (and other miRNAs w/seed AGCAGCA)	-1.89	miRecords	Experimentally Observed	BMI1
hsa-miR-424-5p	miR-16-5p (and other miRNAs w/seed AGCAGCA)	-1.89	miRecords	Experimentally Observed	C17orf80
hsa-miR-424-5p	miR-16-5p (and other miRNAs w/seed AGCAGCA)	-1.89	miRecords	Experimentally Observed	C2orf74
hsa-miR-424-5p	miR-16-5p (and other miRNAs w/seed AGCAGCA)	-1.89	TarBase,TargetScan Human	Experimentally Observed,Moderate (predicted)	CA12
hsa-miR-424-5p	miR-16-5p (and other miRNAs w/seed AGCAGCA)	-1.89	TarBase,TargetScan Human	Experimentally Observed,Moderate (predicted)	CACNA2D1
hsa-miR-424-5p	miR-16-5p (and other miRNAs w/seed AGCAGCA)	-1.89	miRecords	Experimentally Observed	CADM1
hsa-miR-424-5p	miR-16-5p (and other miRNAs w/seed AGCAGCA)	-1.89	Ingenuity Expert Findings,TargetScan Human,miRecords	Experimentally Observed,Moderate (predicted)	CAPRIN1
hsa-miR-424-5p	miR-16-5p (and other miRNAs w/seed AGCAGCA)	-1.89	miRecords	Experimentally Observed	CARD8
hsa-miR-424-5p	miR-16-5p (and other miRNAs w/seed AGCAGCA)	-1.89	Ingenuity Expert Findings,TargetScan Human,miRecords	Experimentally Observed,High (predicted)	CCND1
hsa-miR-424-5p	miR-16-5p (and other miRNAs w/seed AGCAGCA)	-1.89	TargetScan Human,miRecords	Experimentally Observed,High (predicted)	CCND3
hsa-miR-424-5p	miR-16-5p (and other miRNAs w/seed AGCAGCA)	-1.89	Ingenuity Expert Findings,TargetScan Human,miRecords	Experimentally Observed,High (predicted)	CCNE1
hsa-miR-424-5p	miR-16-5p (and other miRNAs w/seed AGCAGCA)	-1.89	Ingenuity Expert Findings	Experimentally Observed	CCNF
hsa-miR-424-5p	miR-16-5p (and other miRNAs w/seed AGCAGCA)	-1.89	Ingenuity Expert Findings,TargetScan Human	Experimentally Observed,High (predicted)	CDC14A
hsa-miR-424-5p	miR-16-5p (and other miRNAs w/seed AGCAGCA)	-1.89	miRecords	Experimentally Observed	CDC14B
hsa-miR-424-5p	miR-16-5p (and other miRNAs w/seed AGCAGCA)	-1.89	Ingenuity Expert Findings,TargetScan Human	Experimentally Observed,Moderate (predicted)	CDC25A
hsa-miR-424-5p	miR-16-5p (and other miRNAs w/seed AGCAGCA)	-1.89	TarBase,TargetScan Human	Experimentally Observed,Moderate (predicted)	CDK5RAP1
hsa-miR-424-5p	miR-16-5p (and other miRNAs w/seed AGCAGCA)	-1.89	TargetScan Human,miRecords	Experimentally Observed,Moderate (predicted)	CDK6
hsa-miR-424-5p	miR-16-5p (and other miRNAs w/seed AGCAGCA)	-1.89	miRecords	Experimentally Observed	CENPJ
hsa-miR-424-5p	miR-16-5p (and other miRNAs w/seed AGCAGCA)	-1.89	miRecords	Experimentally Observed	CEP63
hsa-miR-424-5p	miR-16-5p (and other miRNAs w/seed AGCAGCA)	-1.89	miRecords	Experimentally Observed	CFL2
hsa-miR-424-5p	miR-16-5p (and other miRNAs w/seed AGCAGCA)	-1.89	Ingenuity Expert Findings,TargetScan Human	Experimentally Observed,High (predicted)	CHEK1
hsa-miR-424-5p	miR-16-5p (and other miRNAs w/seed AGCAGCA)	-1.89	TarBase,TargetScan Human	Experimentally Observed,Moderate (predicted)	CHORDC1
hsa-miR-424-5p	miR-16-5p (and other miRNAs w/seed AGCAGCA)	-1.89	TargetScan Human,miRecords	Experimentally Observed,High (predicted)	CLDN12
hsa-miR-424-5p	miR-16-5p (and other miRNAs w/seed AGCAGCA)	-1.89	miRecords	Experimentally Observed	CREBL2
hsa-miR-424-5p	miR-16-5p (and other miRNAs w/seed AGCAGCA)	-1.89	miRecords	Experimentally Observed	CRHBP
hsa-miR-424-5p	miR-16-5p (and other miRNAs w/seed AGCAGCA)	-1.89	miRecords	Experimentally Observed	CSHL1
hsa-miR-424-5p	miR-16-5p (and other miRNAs w/seed AGCAGCA)	-1.89	miRecords	Experimentally Observed	DIPK1A
hsa-miR-424-5p	miR-16-5p (and other miRNAs w/seed AGCAGCA)	-1.89	TarBase,TargetScan Human,miRecords	Experimentally Observed,Moderate (predicted)	DMTF1
hsa-miR-424-5p	miR-16-5p (and other miRNAs w/seed AGCAGCA)	-1.89	TarBase,TargetScan Human	Experimentally Observed,High (predicted)	DNAJB4
hsa-miR-424-5p	miR-16-5p (and other miRNAs w/seed AGCAGCA)	-1.89	TarBase	Experimentally Observed	DTD1
hsa-miR-424-5p	miR-16-5p (and other miRNAs w/seed AGCAGCA)	-1.89	TargetScan Human,miRecords	Experimentally Observed,Moderate (predicted)	E2F3
hsa-miR-424-5p	miR-16-5p (and other miRNAs w/seed AGCAGCA)	-1.89	miRecords	Experimentally Observed	ECHDC1
hsa-miR-424-5p	miR-16-5p (and other miRNAs w/seed AGCAGCA)	-1.89	TarBase	Experimentally Observed	EGFR
hsa-miR-424-5p	miR-16-5p (and other miRNAs w/seed AGCAGCA)	-1.89	Ingenuity Expert Findings,TargetScan Human	Experimentally Observed,Moderate (predicted)	EGLN2
hsa-miR-424-5p	miR-16-5p (and other miRNAs w/seed AGCAGCA)	-1.89	TarBase,TargetScan Human	Experimentally Observed,Moderate (predicted)	EIF4E
hsa-miR-424-5p	miR-16-5p (and other miRNAs w/seed AGCAGCA)	-1.89	TarBase	Experimentally Observed	F2
hsa-miR-424-5p	miR-16-5p (and other miRNAs w/seed AGCAGCA)	-1.89	Ingenuity Expert Findings,TarBase,TargetScan Human	Experimentally Observed,High (predicted)	FGF2
hsa-miR-424-5p	miR-16-5p (and other miRNAs w/seed AGCAGCA)	-1.89	Ingenuity Expert Findings,TargetScan Human	Experimentally Observed,High (predicted)	FGF7
hsa-miR-424-5p	miR-16-5p (and other miRNAs w/seed AGCAGCA)	-1.89	Ingenuity Expert Findings,TargetScan Human,miRecords	Experimentally Observed,Moderate (predicted)	FGFR1
hsa-miR-424-5p	miR-16-5p (and other miRNAs w/seed AGCAGCA)	-1.89	Ingenuity Expert Findings,TargetScan Human	Experimentally Observed,Moderate (predicted)	FLT3
hsa-miR-424-5p	miR-16-5p (and other miRNAs w/seed AGCAGCA)	-1.89	TarBase	Experimentally Observed	FNDC3B
hsa-miR-424-5p	miR-16-5p (and other miRNAs w/seed AGCAGCA)	-1.89	Ingenuity Expert Findings	Experimentally Observed	GALNT13
hsa-miR-424-5p	miR-16-5p (and other miRNAs w/seed AGCAGCA)	-1.89	TarBase,TargetScan Human	Experimentally Observed,High (predicted)	GALNT7
hsa-miR-424-5p	miR-16-5p (and other miRNAs w/seed AGCAGCA)	-1.89	TarBase	Experimentally Observed	GFM1
hsa-miR-424-5p	miR-16-5p (and other miRNAs w/seed AGCAGCA)	-1.89	TarBase,TargetScan Human	Experimentally Observed,Moderate (predicted)	GFPT1
hsa-miR-424-5p	miR-16-5p (and other miRNAs w/seed AGCAGCA)	-1.89	TarBase	Experimentally Observed	GNL3L
hsa-miR-424-5p	miR-16-5p (and other miRNAs w/seed AGCAGCA)	-1.89	miRecords	Experimentally Observed	GOLGA5
hsa-miR-424-5p	miR-16-5p (and other miRNAs w/seed AGCAGCA)	-1.89	miRecords	Experimentally Observed	GOLPH3L
hsa-miR-424-5p	miR-16-5p (and other miRNAs w/seed AGCAGCA)	-1.89	TarBase	Experimentally Observed	GPAM
hsa-miR-424-5p	miR-16-5p (and other miRNAs w/seed AGCAGCA)	-1.89	Ingenuity Expert Findings,TargetScan Human	Experimentally Observed,Moderate (predicted)	GRB10
hsa-miR-424-5p	miR-16-5p (and other miRNAs w/seed AGCAGCA)	-1.89	Ingenuity Expert Findings,TargetScan Human	Experimentally Observed,Moderate (predicted)	GRB2
hsa-miR-424-5p	miR-16-5p (and other miRNAs w/seed AGCAGCA)	-1.89	TarBase	Experimentally Observed	GSTM4
hsa-miR-424-5p	miR-16-5p (and other miRNAs w/seed AGCAGCA)	-1.89	miRecords	Experimentally Observed	GTF2H1
hsa-miR-424-5p	miR-16-5p (and other miRNAs w/seed AGCAGCA)	-1.89	miRecords	Experimentally Observed	H3-3A/H3-3B
hsa-miR-424-5p	miR-16-5p (and other miRNAs w/seed AGCAGCA)	-1.89	miRecords	Experimentally Observed	HACE1
hsa-miR-424-5p	miR-16-5p (and other miRNAs w/seed AGCAGCA)	-1.89	TarBase	Experimentally Observed	HARS1
hsa-miR-424-5p	miR-16-5p (and other miRNAs w/seed AGCAGCA)	-1.89	miRecords	Experimentally Observed	HDHD2
hsa-miR-424-5p	miR-16-5p (and other miRNAs w/seed AGCAGCA)	-1.89	TargetScan Human,miRecords	Experimentally Observed,Moderate (predicted)	HERC6
hsa-miR-424-5p	miR-16-5p (and other miRNAs w/seed AGCAGCA)	-1.89	Ingenuity Expert Findings,TargetScan Human,miRecords	Experimentally Observed,High (predicted)	HMGA1
hsa-miR-424-5p	miR-16-5p (and other miRNAs w/seed AGCAGCA)	-1.89	TarBase	Experimentally Observed	HMOX1
hsa-miR-424-5p	miR-16-5p (and other miRNAs w/seed AGCAGCA)	-1.89	miRecords	Experimentally Observed	HPF1
hsa-miR-424-5p	miR-16-5p (and other miRNAs w/seed AGCAGCA)	-1.89	miRecords	Experimentally Observed	HSDL2
hsa-miR-424-5p	miR-16-5p (and other miRNAs w/seed AGCAGCA)	-1.89	miRecords	Experimentally Observed	HSP90B1
hsa-miR-424-5p	miR-16-5p (and other miRNAs w/seed AGCAGCA)	-1.89	TarBase,TargetScan Human,miRecords	Experimentally Observed,High (predicted)	HSPA1A/HSPA1B
hsa-miR-424-5p	miR-16-5p (and other miRNAs w/seed AGCAGCA)	-1.89	TarBase	Experimentally Observed	HYAL3
hsa-miR-424-5p	miR-16-5p (and other miRNAs w/seed AGCAGCA)	-1.89	Ingenuity Expert Findings	Experimentally Observed	IFNG
hsa-miR-424-5p	miR-16-5p (and other miRNAs w/seed AGCAGCA)	-1.89	TarBase	Experimentally Observed	IFRD1
hsa-miR-424-5p	miR-16-5p (and other miRNAs w/seed AGCAGCA)	-1.89	Ingenuity Expert Findings	Experimentally Observed	IGF1
hsa-miR-424-5p	miR-16-5p (and other miRNAs w/seed AGCAGCA)	-1.89	Ingenuity Expert Findings,TargetScan Human	Experimentally Observed,Moderate (predicted)	IGF1R
hsa-miR-424-5p	miR-16-5p (and other miRNAs w/seed AGCAGCA)	-1.89	TarBase	Experimentally Observed	IGF2R
hsa-miR-424-5p	miR-16-5p (and other miRNAs w/seed AGCAGCA)	-1.89	TarBase	Experimentally Observed	IPO4
hsa-miR-424-5p	miR-16-5p (and other miRNAs w/seed AGCAGCA)	-1.89	TarBase,TargetScan Human	Experimentally Observed,Moderate (predicted)	ITGA2
hsa-miR-424-5p	miR-16-5p (and other miRNAs w/seed AGCAGCA)	-1.89	miRecords	Experimentally Observed	JUN
hsa-miR-424-5p	miR-16-5p (and other miRNAs w/seed AGCAGCA)	-1.89	Ingenuity Expert Findings	Experimentally Observed	JUN/JUNB/JUND
hsa-miR-424-5p	miR-16-5p (and other miRNAs w/seed AGCAGCA)	-1.89	TarBase,TargetScan Human	Experimentally Observed,High (predicted)	KCNN4
hsa-miR-424-5p	miR-16-5p (and other miRNAs w/seed AGCAGCA)	-1.89	Ingenuity Expert Findings,TargetScan Human	Experimentally Observed,High (predicted)	KIF23
hsa-miR-424-5p	miR-16-5p (and other miRNAs w/seed AGCAGCA)	-1.89	Ingenuity Expert Findings	Experimentally Observed	KITLG
hsa-miR-424-5p	miR-16-5p (and other miRNAs w/seed AGCAGCA)	-1.89	TarBase	Experimentally Observed	KPNA3
hsa-miR-424-5p	miR-16-5p (and other miRNAs w/seed AGCAGCA)	-1.89	TarBase,TargetScan Human	Experimentally Observed,Moderate (predicted)	LAMC1
hsa-miR-424-5p	miR-16-5p (and other miRNAs w/seed AGCAGCA)	-1.89	TarBase,TargetScan Human	Experimentally Observed,Moderate (predicted)	LAMTOR3
hsa-miR-424-5p	miR-16-5p (and other miRNAs w/seed AGCAGCA)	-1.89	TarBase	Experimentally Observed	LAMTOR5
hsa-miR-424-5p	miR-16-5p (and other miRNAs w/seed AGCAGCA)	-1.89	miRecords	Experimentally Observed	LDAH
hsa-miR-424-5p	miR-16-5p (and other miRNAs w/seed AGCAGCA)	-1.89	Ingenuity Expert Findings	Experimentally Observed	LINC00662
hsa-miR-424-5p	miR-16-5p (and other miRNAs w/seed AGCAGCA)	-1.89	TarBase,TargetScan Human	Experimentally Observed,High (predicted)	LUZP1
hsa-miR-424-5p	miR-16-5p (and other miRNAs w/seed AGCAGCA)	-1.89	TarBase,TargetScan Human	Experimentally Observed,Moderate (predicted)	LYPLA2
hsa-miR-424-5p	miR-16-5p (and other miRNAs w/seed AGCAGCA)	-1.89	TargetScan Human,miRecords	Experimentally Observed,High (predicted)	MAP2K1
hsa-miR-424-5p	miR-16-5p (and other miRNAs w/seed AGCAGCA)	-1.89	miRecords	Experimentally Observed	MAP2K4
hsa-miR-424-5p	miR-16-5p (and other miRNAs w/seed AGCAGCA)	-1.89	Ingenuity Expert Findings	Experimentally Observed	MAPK3
hsa-miR-424-5p	miR-16-5p (and other miRNAs w/seed AGCAGCA)	-1.89	miRecords	Experimentally Observed	MCL1
hsa-miR-424-5p	miR-16-5p (and other miRNAs w/seed AGCAGCA)	-1.89	Ingenuity Expert Findings	Experimentally Observed	MGAT4A
hsa-miR-424-5p	miR-16-5p (and other miRNAs w/seed AGCAGCA)	-1.89	Ingenuity Expert Findings	Experimentally Observed	mir-9
hsa-miR-424-5p	miR-16-5p (and other miRNAs w/seed AGCAGCA)	-1.89	TarBase	Experimentally Observed	MLLT1
hsa-miR-424-5p	miR-16-5p (and other miRNAs w/seed AGCAGCA)	-1.89	TarBase	Experimentally Observed	MLLT11
hsa-miR-424-5p	miR-16-5p (and other miRNAs w/seed AGCAGCA)	-1.89	TarBase	Experimentally Observed	MRPL20
hsa-miR-424-5p	miR-16-5p (and other miRNAs w/seed AGCAGCA)	-1.89	miRecords	Experimentally Observed	MSH2
hsa-miR-424-5p	miR-16-5p (and other miRNAs w/seed AGCAGCA)	-1.89	Ingenuity Expert Findings,TargetScan Human,miRecords	Experimentally Observed,High (predicted)	MYB
hsa-miR-424-5p	miR-16-5p (and other miRNAs w/seed AGCAGCA)	-1.89	TarBase,TargetScan Human	Experimentally Observed,Moderate (predicted)	NAA15
hsa-miR-424-5p	miR-16-5p (and other miRNAs w/seed AGCAGCA)	-1.89	TarBase,TargetScan Human	Experimentally Observed,Moderate (predicted)	NAPG
hsa-miR-424-5p	miR-16-5p (and other miRNAs w/seed AGCAGCA)	-1.89	Ingenuity Expert Findings,miRecords	Experimentally Observed	NFIA
hsa-miR-424-5p	miR-16-5p (and other miRNAs w/seed AGCAGCA)	-1.89	miRecords	Experimentally Observed	NIPAL2
hsa-miR-424-5p	miR-16-5p (and other miRNAs w/seed AGCAGCA)	-1.89	TarBase,TargetScan Human	Experimentally Observed,Moderate (predicted)	NOTCH2
hsa-miR-424-5p	miR-16-5p (and other miRNAs w/seed AGCAGCA)	-1.89	TarBase	Experimentally Observed	NPR3
hsa-miR-424-5p	miR-16-5p (and other miRNAs w/seed AGCAGCA)	-1.89	miRecords	Experimentally Observed	NT5DC1
hsa-miR-424-5p	miR-16-5p (and other miRNAs w/seed AGCAGCA)	-1.89	Ingenuity Expert Findings	Experimentally Observed	OGT
hsa-miR-424-5p	miR-16-5p (and other miRNAs w/seed AGCAGCA)	-1.89	miRecords	Experimentally Observed	OMA1
hsa-miR-424-5p	miR-16-5p (and other miRNAs w/seed AGCAGCA)	-1.89	miRecords	Experimentally Observed	OSGEPL1
hsa-miR-424-5p	miR-16-5p (and other miRNAs w/seed AGCAGCA)	-1.89	TargetScan Human,miRecords	Experimentally Observed,Moderate (predicted)	PABIR3
hsa-miR-424-5p	miR-16-5p (and other miRNAs w/seed AGCAGCA)	-1.89	TarBase,TargetScan Human	Experimentally Observed,Moderate (predicted)	PAFAH1B2
hsa-miR-424-5p	miR-16-5p (and other miRNAs w/seed AGCAGCA)	-1.89	TarBase	Experimentally Observed	PANX1
hsa-miR-424-5p	miR-16-5p (and other miRNAs w/seed AGCAGCA)	-1.89	TargetScan Human,miRecords	Experimentally Observed,Moderate (predicted)	PDCD4
hsa-miR-424-5p	miR-16-5p (and other miRNAs w/seed AGCAGCA)	-1.89	TargetScan Human,miRecords	Experimentally Observed,Moderate (predicted)	PDCD6IP
hsa-miR-424-5p	miR-16-5p (and other miRNAs w/seed AGCAGCA)	-1.89	TarBase,TargetScan Human	Experimentally Observed,High (predicted)	PEDS1-UBE2V1
hsa-miR-424-5p	miR-16-5p (and other miRNAs w/seed AGCAGCA)	-1.89	miRecords	Experimentally Observed	PHKB
hsa-miR-424-5p	miR-16-5p (and other miRNAs w/seed AGCAGCA)	-1.89	TarBase	Experimentally Observed	PHLDB2
hsa-miR-424-5p	miR-16-5p (and other miRNAs w/seed AGCAGCA)	-1.89	TarBase,TargetScan Human	Experimentally Observed,Moderate (predicted)	PISD
hsa-miR-424-5p	miR-16-5p (and other miRNAs w/seed AGCAGCA)	-1.89	TargetScan Human,miRecords	Experimentally Observed,High (predicted)	PLAG1
hsa-miR-424-5p	miR-16-5p (and other miRNAs w/seed AGCAGCA)	-1.89	TarBase	Experimentally Observed	PLK1
hsa-miR-424-5p	miR-16-5p (and other miRNAs w/seed AGCAGCA)	-1.89	miRecords	Experimentally Observed	PMS1
hsa-miR-424-5p	miR-16-5p (and other miRNAs w/seed AGCAGCA)	-1.89	miRecords	Experimentally Observed	PNN
hsa-miR-424-5p	miR-16-5p (and other miRNAs w/seed AGCAGCA)	-1.89	TarBase,TargetScan Human	Experimentally Observed,High (predicted)	PNP
hsa-miR-424-5p	miR-16-5p (and other miRNAs w/seed AGCAGCA)	-1.89	TarBase,TargetScan Human	Experimentally Observed,Moderate (predicted)	PPIF
hsa-miR-424-5p	miR-16-5p (and other miRNAs w/seed AGCAGCA)	-1.89	TarBase,TargetScan Human	Experimentally Observed,Moderate (predicted)	PPP2R5C
hsa-miR-424-5p	miR-16-5p (and other miRNAs w/seed AGCAGCA)	-1.89	miRecords	Experimentally Observed	PRIM1
hsa-miR-424-5p	miR-16-5p (and other miRNAs w/seed AGCAGCA)	-1.89	miRecords	Experimentally Observed	PRIMPOL
hsa-miR-424-5p	miR-16-5p (and other miRNAs w/seed AGCAGCA)	-1.89	TarBase,TargetScan Human	Experimentally Observed,Moderate (predicted)	PSAT1
hsa-miR-424-5p	miR-16-5p (and other miRNAs w/seed AGCAGCA)	-1.89	TarBase	Experimentally Observed	PTGS2
hsa-miR-424-5p	miR-16-5p (and other miRNAs w/seed AGCAGCA)	-1.89	Ingenuity Expert Findings,TarBase,TargetScan Human	Experimentally Observed,High (predicted)	PURA
hsa-miR-424-5p	miR-16-5p (and other miRNAs w/seed AGCAGCA)	-1.89	miRecords	Experimentally Observed	PWWP2A
hsa-miR-424-5p	miR-16-5p (and other miRNAs w/seed AGCAGCA)	-1.89	miRecords	Experimentally Observed	RAB21
hsa-miR-424-5p	miR-16-5p (and other miRNAs w/seed AGCAGCA)	-1.89	TarBase,TargetScan Human	Experimentally Observed,High (predicted)	RAB30
hsa-miR-424-5p	miR-16-5p (and other miRNAs w/seed AGCAGCA)	-1.89	TargetScan Human,miRecords	Experimentally Observed,High (predicted)	RAB9B
hsa-miR-424-5p	miR-16-5p (and other miRNAs w/seed AGCAGCA)	-1.89	miRecords	Experimentally Observed	RAD51C
hsa-miR-424-5p	miR-16-5p (and other miRNAs w/seed AGCAGCA)	-1.89	Ingenuity Expert Findings,TargetScan Human	Experimentally Observed,Moderate (predicted)	RAF1
hsa-miR-424-5p	miR-16-5p (and other miRNAs w/seed AGCAGCA)	-1.89	TarBase	Experimentally Observed	RARS1
hsa-miR-424-5p	miR-16-5p (and other miRNAs w/seed AGCAGCA)	-1.89	TargetScan Human,miRecords	Experimentally Observed,High (predicted)	RECK
hsa-miR-424-5p	miR-16-5p (and other miRNAs w/seed AGCAGCA)	-1.89	TarBase	Experimentally Observed	RFT1
hsa-miR-424-5p	miR-16-5p (and other miRNAs w/seed AGCAGCA)	-1.89	miRecords	Experimentally Observed	RHOT1
hsa-miR-424-5p	miR-16-5p (and other miRNAs w/seed AGCAGCA)	-1.89	miRecords	Experimentally Observed	RIDA
hsa-miR-424-5p	miR-16-5p (and other miRNAs w/seed AGCAGCA)	-1.89	miRecords	Experimentally Observed	RNASEL
hsa-miR-424-5p	miR-16-5p (and other miRNAs w/seed AGCAGCA)	-1.89	Ingenuity Expert Findings,TargetScan Human	Experimentally Observed,High (predicted)	RNF144B
hsa-miR-424-5p	miR-16-5p (and other miRNAs w/seed AGCAGCA)	-1.89	TarBase,TargetScan Human	Experimentally Observed,Moderate (predicted)	RTN4
hsa-miR-424-5p	miR-16-5p (and other miRNAs w/seed AGCAGCA)	-1.89	TarBase	Experimentally Observed	SEC24A
hsa-miR-424-5p	miR-16-5p (and other miRNAs w/seed AGCAGCA)	-1.89	TarBase	Experimentally Observed	SERPINE2
hsa-miR-424-5p	miR-16-5p (and other miRNAs w/seed AGCAGCA)	-1.89	TarBase,TargetScan Human	Experimentally Observed,High (predicted)	SHOC2
hsa-miR-424-5p	miR-16-5p (and other miRNAs w/seed AGCAGCA)	-1.89	miRecords	Experimentally Observed	SKAP2
hsa-miR-424-5p	miR-16-5p (and other miRNAs w/seed AGCAGCA)	-1.89	TarBase,TargetScan Human,miRecords	Experimentally Observed,Moderate (predicted)	SLC12A2
hsa-miR-424-5p	miR-16-5p (and other miRNAs w/seed AGCAGCA)	-1.89	TarBase	Experimentally Observed	SLC16A3
hsa-miR-424-5p	miR-16-5p (and other miRNAs w/seed AGCAGCA)	-1.89	TarBase,TargetScan Human	Experimentally Observed,Moderate (predicted)	SLC25A22
hsa-miR-424-5p	miR-16-5p (and other miRNAs w/seed AGCAGCA)	-1.89	miRecords	Experimentally Observed	SLC35A1
hsa-miR-424-5p	miR-16-5p (and other miRNAs w/seed AGCAGCA)	-1.89	miRecords	Experimentally Observed	SLC35B3
hsa-miR-424-5p	miR-16-5p (and other miRNAs w/seed AGCAGCA)	-1.89	TarBase	Experimentally Observed	SLC38A1
hsa-miR-424-5p	miR-16-5p (and other miRNAs w/seed AGCAGCA)	-1.89	TarBase	Experimentally Observed	SLC38A5
hsa-miR-424-5p	miR-16-5p (and other miRNAs w/seed AGCAGCA)	-1.89	TarBase,TargetScan Human	Experimentally Observed,Moderate (predicted)	SLC7A1
hsa-miR-424-5p	miR-16-5p (and other miRNAs w/seed AGCAGCA)	-1.89	Ingenuity Expert Findings	Experimentally Observed	SPI1
hsa-miR-424-5p	miR-16-5p (and other miRNAs w/seed AGCAGCA)	-1.89	TarBase,TargetScan Human	Experimentally Observed,Moderate (predicted)	SPTLC1
hsa-miR-424-5p	miR-16-5p (and other miRNAs w/seed AGCAGCA)	-1.89	TarBase	Experimentally Observed	SQSTM1
hsa-miR-424-5p	miR-16-5p (and other miRNAs w/seed AGCAGCA)	-1.89	TarBase,TargetScan Human	Experimentally Observed,High (predicted)	SRPRA
hsa-miR-424-5p	miR-16-5p (and other miRNAs w/seed AGCAGCA)	-1.89	TarBase	Experimentally Observed	SRPRB
hsa-miR-424-5p	miR-16-5p (and other miRNAs w/seed AGCAGCA)	-1.89	miRecords	Experimentally Observed	TIA1
hsa-miR-424-5p	miR-16-5p (and other miRNAs w/seed AGCAGCA)	-1.89	TarBase,TargetScan Human	Experimentally Observed,High (predicted)	TMEM109
hsa-miR-424-5p	miR-16-5p (and other miRNAs w/seed AGCAGCA)	-1.89	miRecords	Experimentally Observed	TMEM251
hsa-miR-424-5p	miR-16-5p (and other miRNAs w/seed AGCAGCA)	-1.89	TarBase,TargetScan Human	Experimentally Observed,Moderate (predicted)	TMEM43
hsa-miR-424-5p	miR-16-5p (and other miRNAs w/seed AGCAGCA)	-1.89	TarBase,TargetScan Human	Experimentally Observed,Moderate (predicted)	TNFSF9
hsa-miR-424-5p	miR-16-5p (and other miRNAs w/seed AGCAGCA)	-1.89	TarBase,TargetScan Human	Experimentally Observed,Moderate (predicted)	TOMM34
hsa-miR-424-5p	miR-16-5p (and other miRNAs w/seed AGCAGCA)	-1.89	miRecords	Experimentally Observed	TPI1
hsa-miR-424-5p	miR-16-5p (and other miRNAs w/seed AGCAGCA)	-1.89	TarBase,TargetScan Human	Experimentally Observed,High (predicted)	TPM3
hsa-miR-424-5p	miR-16-5p (and other miRNAs w/seed AGCAGCA)	-1.89	TarBase,TargetScan Human,miRecords	Experimentally Observed,High (predicted)	TPPP3
hsa-miR-424-5p	miR-16-5p (and other miRNAs w/seed AGCAGCA)	-1.89	miRecords	Experimentally Observed	TRMT13
hsa-miR-424-5p	miR-16-5p (and other miRNAs w/seed AGCAGCA)	-1.89	TarBase,TargetScan Human	Experimentally Observed,Moderate (predicted)	TXN2
hsa-miR-424-5p	miR-16-5p (and other miRNAs w/seed AGCAGCA)	-1.89	TarBase	Experimentally Observed	UBE2S
hsa-miR-424-5p	miR-16-5p (and other miRNAs w/seed AGCAGCA)	-1.89	TarBase,TargetScan Human	Experimentally Observed,Moderate (predicted)	UBE4A
hsa-miR-424-5p	miR-16-5p (and other miRNAs w/seed AGCAGCA)	-1.89	Ingenuity Expert Findings,TargetScan Human	Experimentally Observed,Moderate (predicted)	UCP2
hsa-miR-424-5p	miR-16-5p (and other miRNAs w/seed AGCAGCA)	-1.89	miRecords	Experimentally Observed	UGDH
hsa-miR-424-5p	miR-16-5p (and other miRNAs w/seed AGCAGCA)	-1.89	miRecords	Experimentally Observed	UGP2
hsa-miR-424-5p	miR-16-5p (and other miRNAs w/seed AGCAGCA)	-1.89	TarBase	Experimentally Observed	UTP15
hsa-miR-424-5p	miR-16-5p (and other miRNAs w/seed AGCAGCA)	-1.89	TargetScan Human,miRecords	Experimentally Observed,High (predicted)	VEGFA
hsa-miR-424-5p	miR-16-5p (and other miRNAs w/seed AGCAGCA)	-1.89	miRecords	Experimentally Observed	VPS45
hsa-miR-424-5p	miR-16-5p (and other miRNAs w/seed AGCAGCA)	-1.89	TarBase,TargetScan Human	Experimentally Observed,High (predicted)	VTI1B
hsa-miR-424-5p	miR-16-5p (and other miRNAs w/seed AGCAGCA)	-1.89	Ingenuity Expert Findings,TargetScan Human	Experimentally Observed,High (predicted)	WEE1
hsa-miR-424-5p	miR-16-5p (and other miRNAs w/seed AGCAGCA)	-1.89	miRecords	Experimentally Observed	WIPF1
hsa-miR-424-5p	miR-16-5p (and other miRNAs w/seed AGCAGCA)	-1.89	Ingenuity Expert Findings,TargetScan Human	Experimentally Observed,High (predicted)	WNT3A
hsa-miR-424-5p	miR-16-5p (and other miRNAs w/seed AGCAGCA)	-1.89	miRecords	Experimentally Observed	WT1
hsa-miR-424-5p	miR-16-5p (and other miRNAs w/seed AGCAGCA)	-1.89	TarBase,TargetScan Human	Experimentally Observed,Moderate (predicted)	YIF1B
hsa-miR-424-5p	miR-16-5p (and other miRNAs w/seed AGCAGCA)	-1.89	miRecords	Experimentally Observed	ZNF559
hsa-miR-424-5p	miR-16-5p (and other miRNAs w/seed AGCAGCA)	-1.89	TarBase,TargetScan Human	Experimentally Observed,High (predicted)	ZNF622
hsa-miR-424-5p	miR-16-5p (and other miRNAs w/seed AGCAGCA)	-1.89	Ingenuity Expert Findings,TargetScan Human	Experimentally Observed,Moderate (predicted)	ZYX
hsa-miR-106b-5p	miR-17-5p (and other miRNAs w/seed AAAGUGC)	-2.745	Ingenuity Expert Findings,TargetScan Human,miRecords	Experimentally Observed,Moderate (predicted)	APP
hsa-miR-106b-5p	miR-17-5p (and other miRNAs w/seed AAAGUGC)	-2.745	TarBase,TargetScan Human,miRecords	Experimentally Observed,High (predicted)	ARID4B
hsa-miR-106b-5p	miR-17-5p (and other miRNAs w/seed AAAGUGC)	-2.745	Ingenuity Expert Findings,TargetScan Human	Experimentally Observed,High (predicted)	BAMBI
hsa-miR-106b-5p	miR-17-5p (and other miRNAs w/seed AAAGUGC)	-2.745	miRecords	Experimentally Observed	BCL2
hsa-miR-106b-5p	miR-17-5p (and other miRNAs w/seed AAAGUGC)	-2.745	Ingenuity Expert Findings,miRecords	Experimentally Observed	BCL2L11
hsa-miR-106b-5p	miR-17-5p (and other miRNAs w/seed AAAGUGC)	-2.745	Ingenuity Expert Findings	Experimentally Observed	BLACAT1
hsa-miR-106b-5p	miR-17-5p (and other miRNAs w/seed AAAGUGC)	-2.745	TargetScan Human,miRecords	Experimentally Observed,High (predicted)	BMPR2
hsa-miR-106b-5p	miR-17-5p (and other miRNAs w/seed AAAGUGC)	-2.745	Ingenuity Expert Findings,TargetScan Human	Experimentally Observed,Moderate (predicted)	BNIP2
hsa-miR-106b-5p	miR-17-5p (and other miRNAs w/seed AAAGUGC)	-2.745	Ingenuity Expert Findings	Experimentally Observed	CAMTA1
hsa-miR-106b-5p	miR-17-5p (and other miRNAs w/seed AAAGUGC)	-2.745	TargetScan Human,miRecords	Experimentally Observed,Moderate (predicted)	CCND1
hsa-miR-106b-5p	miR-17-5p (and other miRNAs w/seed AAAGUGC)	-2.745	Ingenuity Expert Findings,TarBase,TargetScan Human,miRecords	Experimentally Observed,High (predicted)	CDKN1A
hsa-miR-106b-5p	miR-17-5p (and other miRNAs w/seed AAAGUGC)	-2.745	Ingenuity Expert Findings	Experimentally Observed	CREB1
hsa-miR-106b-5p	miR-17-5p (and other miRNAs w/seed AAAGUGC)	-2.745	Ingenuity Expert Findings,TargetScan Human	Experimentally Observed,Moderate (predicted)	CRIM1
hsa-miR-106b-5p	miR-17-5p (and other miRNAs w/seed AAAGUGC)	-2.745	TargetScan Human,miRecords	Experimentally Observed,High (predicted)	CXCL8
hsa-miR-106b-5p	miR-17-5p (and other miRNAs w/seed AAAGUGC)	-2.745	Ingenuity Expert Findings,TarBase,TargetScan Human,miRecords	Experimentally Observed,High (predicted)	E2F1
hsa-miR-106b-5p	miR-17-5p (and other miRNAs w/seed AAAGUGC)	-2.745	Ingenuity Expert Findings,TargetScan Human	Experimentally Observed,Moderate (predicted)	E2F2
hsa-miR-106b-5p	miR-17-5p (and other miRNAs w/seed AAAGUGC)	-2.745	Ingenuity Expert Findings	Experimentally Observed	E2F3
hsa-miR-106b-5p	miR-17-5p (and other miRNAs w/seed AAAGUGC)	-2.745	Ingenuity Expert Findings,TargetScan Human	Experimentally Observed,Moderate (predicted)	EGR2
hsa-miR-106b-5p	miR-17-5p (and other miRNAs w/seed AAAGUGC)	-2.745	TargetScan Human,miRecords	Experimentally Observed,Moderate (predicted)	ESR1
hsa-miR-106b-5p	miR-17-5p (and other miRNAs w/seed AAAGUGC)	-2.745	Ingenuity Expert Findings,TargetScan Human	Experimentally Observed,High (predicted)	HBP1
hsa-miR-106b-5p	miR-17-5p (and other miRNAs w/seed AAAGUGC)	-2.745	TarBase,miRecords	Experimentally Observed	HIPK3
hsa-miR-106b-5p	miR-17-5p (and other miRNAs w/seed AAAGUGC)	-2.745	miRecords	Experimentally Observed	ITCH
hsa-miR-106b-5p	miR-17-5p (and other miRNAs w/seed AAAGUGC)	-2.745	TargetScan Human,miRecords	Experimentally Observed,Moderate (predicted)	JAK1
hsa-miR-106b-5p	miR-17-5p (and other miRNAs w/seed AAAGUGC)	-2.745	TargetScan Human,miRecords	Experimentally Observed,Moderate (predicted)	MAP3K12
hsa-miR-106b-5p	miR-17-5p (and other miRNAs w/seed AAAGUGC)	-2.745	miRecords	Experimentally Observed	MEF2D
hsa-miR-106b-5p	miR-17-5p (and other miRNAs w/seed AAAGUGC)	-2.745	Ingenuity Expert Findings	Experimentally Observed	MICA
hsa-miR-106b-5p	miR-17-5p (and other miRNAs w/seed AAAGUGC)	-2.745	Ingenuity Expert Findings,TargetScan Human	Experimentally Observed,Moderate (predicted)	MMP3
hsa-miR-106b-5p	miR-17-5p (and other miRNAs w/seed AAAGUGC)	-2.745	TarBase,miRecords	Experimentally Observed	MYLIP
hsa-miR-106b-5p	miR-17-5p (and other miRNAs w/seed AAAGUGC)	-2.745	TarBase,TargetScan Human,miRecords	Experimentally Observed,Moderate (predicted)	NCOA3
hsa-miR-106b-5p	miR-17-5p (and other miRNAs w/seed AAAGUGC)	-2.745	TargetScan Human,miRecords	Experimentally Observed,Moderate (predicted)	PAK5
hsa-miR-106b-5p	miR-17-5p (and other miRNAs w/seed AAAGUGC)	-2.745	Ingenuity Expert Findings,TargetScan Human	Experimentally Observed,High (predicted)	PKD2
hsa-miR-106b-5p	miR-17-5p (and other miRNAs w/seed AAAGUGC)	-2.745	Ingenuity Expert Findings	Experimentally Observed	PPARG
hsa-miR-106b-5p	miR-17-5p (and other miRNAs w/seed AAAGUGC)	-2.745	Ingenuity Expert Findings,TargetScan Human	Experimentally Observed,Moderate (predicted)	PTEN
hsa-miR-106b-5p	miR-17-5p (and other miRNAs w/seed AAAGUGC)	-2.745	Ingenuity Expert Findings	Experimentally Observed	PURA
hsa-miR-106b-5p	miR-17-5p (and other miRNAs w/seed AAAGUGC)	-2.745	Ingenuity Expert Findings,TarBase,miRecords	Experimentally Observed	RB1
hsa-miR-106b-5p	miR-17-5p (and other miRNAs w/seed AAAGUGC)	-2.745	TarBase,TargetScan Human,miRecords	Experimentally Observed,Moderate (predicted)	RBL2
hsa-miR-106b-5p	miR-17-5p (and other miRNAs w/seed AAAGUGC)	-2.745	Ingenuity Expert Findings,miRecords	Experimentally Observed	RUNX1
hsa-miR-106b-5p	miR-17-5p (and other miRNAs w/seed AAAGUGC)	-2.745	TargetScan Human,miRecords	Experimentally Observed,Moderate (predicted)	S1PR1
hsa-miR-106b-5p	miR-17-5p (and other miRNAs w/seed AAAGUGC)	-2.745	Ingenuity Expert Findings,TargetScan Human,miRecords	Experimentally Observed,High (predicted)	STAT3
hsa-miR-106b-5p	miR-17-5p (and other miRNAs w/seed AAAGUGC)	-2.745	Ingenuity Expert Findings	Experimentally Observed	TBC1D2
hsa-miR-106b-5p	miR-17-5p (and other miRNAs w/seed AAAGUGC)	-2.745	Ingenuity Expert Findings,TarBase,TargetScan Human	Experimentally Observed,High (predicted)	TGFBR2
hsa-miR-106b-5p	miR-17-5p (and other miRNAs w/seed AAAGUGC)	-2.745	Ingenuity Expert Findings	Experimentally Observed	TLR7
hsa-miR-106b-5p	miR-17-5p (and other miRNAs w/seed AAAGUGC)	-2.745	Ingenuity Expert Findings	Experimentally Observed	TNF
hsa-miR-106b-5p	miR-17-5p (and other miRNAs w/seed AAAGUGC)	-2.745	Ingenuity Expert Findings	Experimentally Observed	TP63
hsa-miR-106b-5p	miR-17-5p (and other miRNAs w/seed AAAGUGC)	-2.745	miRecords	Experimentally Observed	TUSC2
hsa-miR-106b-5p	miR-17-5p (and other miRNAs w/seed AAAGUGC)	-2.745	miRecords	Experimentally Observed	VEGFA
hsa-miR-106b-5p	miR-17-5p (and other miRNAs w/seed AAAGUGC)	-2.745	miRecords	Experimentally Observed	VIM
hsa-miR-106b-5p	miR-17-5p (and other miRNAs w/seed AAAGUGC)	-2.745	TargetScan Human,miRecords	Experimentally Observed,High (predicted)	ZBTB7A
hsa-miR-181a-5p	miR-181a-5p (and other miRNAs w/seed ACAUUCA)	1.472	miRecords	Experimentally Observed	AICDA
hsa-miR-181a-5p	miR-181a-5p (and other miRNAs w/seed ACAUUCA)	1.472	Ingenuity Expert Findings,TarBase,TargetScan Human,miRecords	Experimentally Observed,Moderate (predicted)	BCL2
hsa-miR-181a-5p	miR-181a-5p (and other miRNAs w/seed ACAUUCA)	1.472	TarBase,TargetScan Human,miRecords	Experimentally Observed,Moderate (predicted)	CD69
hsa-miR-181a-5p	miR-181a-5p (and other miRNAs w/seed ACAUUCA)	1.472	miRecords	Experimentally Observed	CDKN1B
hsa-miR-181a-5p	miR-181a-5p (and other miRNAs w/seed ACAUUCA)	1.472	miRecords	Experimentally Observed	CDX2
hsa-miR-181a-5p	miR-181a-5p (and other miRNAs w/seed ACAUUCA)	1.472	miRecords	Experimentally Observed	ESR1
hsa-miR-181a-5p	miR-181a-5p (and other miRNAs w/seed ACAUUCA)	1.472	TargetScan Human,miRecords	Experimentally Observed,Moderate (predicted)	GATA6
hsa-miR-181a-5p	miR-181a-5p (and other miRNAs w/seed ACAUUCA)	1.472	TarBase,miRecords	Experimentally Observed	GRIA2
hsa-miR-181a-5p	miR-181a-5p (and other miRNAs w/seed ACAUUCA)	1.472	TarBase,TargetScan Human,miRecords	Experimentally Observed,Moderate (predicted)	HOXA11
hsa-miR-181a-5p	miR-181a-5p (and other miRNAs w/seed ACAUUCA)	1.472	TargetScan Human,miRecords	Experimentally Observed,Moderate (predicted)	KRAS
hsa-miR-181a-5p	miR-181a-5p (and other miRNAs w/seed ACAUUCA)	1.472	Ingenuity Expert Findings	Experimentally Observed	MMP14
hsa-miR-181a-5p	miR-181a-5p (and other miRNAs w/seed ACAUUCA)	1.472	miRecords	Experimentally Observed	NLK
hsa-miR-181a-5p	miR-181a-5p (and other miRNAs w/seed ACAUUCA)	1.472	miRecords	Experimentally Observed	NOTCH4
hsa-miR-181a-5p	miR-181a-5p (and other miRNAs w/seed ACAUUCA)	1.472	TargetScan Human,miRecords	Experimentally Observed,Moderate (predicted)	PLAG1
hsa-miR-181a-5p	miR-181a-5p (and other miRNAs w/seed ACAUUCA)	1.472	TarBase,miRecords	Experimentally Observed	TCL1A
hsa-miR-181a-5p	miR-181a-5p (and other miRNAs w/seed ACAUUCA)	1.472	miRecords	Experimentally Observed	TIMP3
hsa-miR-181a-5p	miR-181a-5p (and other miRNAs w/seed ACAUUCA)	1.472	TarBase,miRecords	Experimentally Observed	TRA
hsa-miR-181a-5p	miR-181a-5p (and other miRNAs w/seed ACAUUCA)	1.472	TarBase,miRecords	Experimentally Observed	VSNL1
hsa-miR-182-5p	miR-182-5p (and other miRNAs w/seed UUGGCAA)	0.945	TargetScan Human,miRecords	Experimentally Observed,High (predicted)	ADCY6
hsa-miR-182-5p	miR-182-5p (and other miRNAs w/seed UUGGCAA)	0.945	TargetScan Human,miRecords	Experimentally Observed,Moderate (predicted)	IGF1R
hsa-miR-182-5p	miR-182-5p (and other miRNAs w/seed UUGGCAA)	0.945	TargetScan Human,miRecords	Experimentally Observed,High (predicted)	MITF
hsa-miR-182-5p	miR-182-5p (and other miRNAs w/seed UUGGCAA)	0.945	TargetScan Human,miRecords	Experimentally Observed,High (predicted)	RARG
hsa-miR-183-5p	miR-183-5p (miRNAs w/seed AUGGCAC)	1.836	miRecords	Experimentally Observed	BTRC
hsa-miR-183-5p	miR-183-5p (miRNAs w/seed AUGGCAC)	1.836	TargetScan Human,miRecords	Experimentally Observed,Moderate (predicted)	FOXO1
hsa-miR-183-5p	miR-183-5p (miRNAs w/seed AUGGCAC)	1.836	Ingenuity Expert Findings,TargetScan Human	Experimentally Observed,High (predicted)	PDCD4
hsa-miR-183-5p	miR-183-5p (miRNAs w/seed AUGGCAC)	1.836	TargetScan Human,miRecords	Experimentally Observed,High (predicted)	SRSF2
hsa-miR-184	miR-184 (and other miRNAs w/seed GGACGGA)	1.996	TargetScan Human,miRecords	Experimentally Observed,Moderate (predicted)	AKT2
hsa-miR-184	miR-184 (and other miRNAs w/seed GGACGGA)	1.996	Ingenuity Expert Findings,TargetScan Human	Experimentally Observed,Moderate (predicted)	HOXA9
hsa-miR-184	miR-184 (and other miRNAs w/seed GGACGGA)	1.996	TargetScan Human,miRecords	Experimentally Observed,Moderate (predicted)	NFATC2
hsa-miR-184	miR-184 (and other miRNAs w/seed GGACGGA)	1.996	miRecords	Experimentally Observed	SFRP4
hsa-miR-184	miR-184 (and other miRNAs w/seed GGACGGA)	1.996	Ingenuity Expert Findings	Experimentally Observed	UCA1
hsa-miR-185-5p	miR-185-5p (and other miRNAs w/seed GGAGAGA)	2.029	TargetScan Human,miRecords	Experimentally Observed,Moderate (predicted)	AKT1
hsa-miR-185-5p	miR-185-5p (and other miRNAs w/seed GGAGAGA)	2.029	miRecords	Experimentally Observed	CCNE1
hsa-miR-185-5p	miR-185-5p (and other miRNAs w/seed GGAGAGA)	2.029	Ingenuity Expert Findings,TargetScan Human	Experimentally Observed,High (predicted)	CDC42
hsa-miR-185-5p	miR-185-5p (and other miRNAs w/seed GGAGAGA)	2.029	TargetScan Human,miRecords	Experimentally Observed,High (predicted)	CDK6
hsa-miR-185-5p	miR-185-5p (and other miRNAs w/seed GGAGAGA)	2.029	miRecords	Experimentally Observed	CORO2B
hsa-miR-185-5p	miR-185-5p (and other miRNAs w/seed GGAGAGA)	2.029	Ingenuity Expert Findings	Experimentally Observed	DDIT3
hsa-miR-185-5p	miR-185-5p (and other miRNAs w/seed GGAGAGA)	2.029	TargetScan Human,miRecords	Experimentally Observed,Moderate (predicted)	HMGA2
hsa-miR-185-5p	miR-185-5p (and other miRNAs w/seed GGAGAGA)	2.029	Ingenuity Expert Findings	Experimentally Observed	RHOA
hsa-miR-185-5p	miR-185-5p (and other miRNAs w/seed GGAGAGA)	2.029	Ingenuity Expert Findings,TargetScan Human	Experimentally Observed,Moderate (predicted)	VEGFA
hsa-miR-185-5p	miR-185-5p (and other miRNAs w/seed GGAGAGA)	2.029	Ingenuity Expert Findings	Experimentally Observed	VEGFC
hsa-miR-18b-5p	miR-18a-5p (and other miRNAs w/seed AAGGUGC)	-3.211	Ingenuity Expert Findings,miRecords	Experimentally Observed	BCL2L11
hsa-miR-18b-5p	miR-18a-5p (and other miRNAs w/seed AAGGUGC)	-3.211	TargetScan Human,miRecords	Experimentally Observed,Moderate (predicted)	CCN2
hsa-miR-18b-5p	miR-18a-5p (and other miRNAs w/seed AAGGUGC)	-3.211	Ingenuity Expert Findings	Experimentally Observed	CDKN1A
hsa-miR-18b-5p	miR-18a-5p (and other miRNAs w/seed AAGGUGC)	-3.211	Ingenuity Expert Findings	Experimentally Observed	E2F1
hsa-miR-18b-5p	miR-18a-5p (and other miRNAs w/seed AAGGUGC)	-3.211	Ingenuity Expert Findings	Experimentally Observed	E2F2
hsa-miR-18b-5p	miR-18a-5p (and other miRNAs w/seed AAGGUGC)	-3.211	Ingenuity Expert Findings	Experimentally Observed	E2F3
hsa-miR-18b-5p	miR-18a-5p (and other miRNAs w/seed AAGGUGC)	-3.211	Ingenuity Expert Findings,TargetScan Human,miRecords	Experimentally Observed,High (predicted)	ESR1
hsa-miR-18b-5p	miR-18a-5p (and other miRNAs w/seed AAGGUGC)	-3.211	Ingenuity Expert Findings,TargetScan Human	Experimentally Observed,High (predicted)	HIF1A
hsa-miR-18b-5p	miR-18a-5p (and other miRNAs w/seed AAGGUGC)	-3.211	Ingenuity Expert Findings,TargetScan Human	Experimentally Observed,Moderate (predicted)	HSF2
hsa-miR-18b-5p	miR-18a-5p (and other miRNAs w/seed AAGGUGC)	-3.211	Ingenuity Expert Findings,TargetScan Human	Experimentally Observed,Moderate (predicted)	PIAS3
hsa-miR-18b-5p	miR-18a-5p (and other miRNAs w/seed AAGGUGC)	-3.211	TargetScan Human,miRecords	Experimentally Observed,Moderate (predicted)	THBS1
hsa-miR-18b-5p	miR-18a-5p (and other miRNAs w/seed AAGGUGC)	-3.211	Ingenuity Expert Findings	Experimentally Observed	TP63
hsa-miR-191-5p	miR-191-5p (and other miRNAs w/seed AACGGAA)	3.392	Ingenuity Expert Findings	Experimentally Observed	Ccl9
hsa-miR-191-5p	miR-191-5p (and other miRNAs w/seed AACGGAA)	3.392	Ingenuity Expert Findings	Experimentally Observed	CRP
hsa-miR-191-5p	miR-191-5p (and other miRNAs w/seed AACGGAA)	3.392	Ingenuity Expert Findings	Experimentally Observed	IL6
hsa-miR-191-5p	miR-191-5p (and other miRNAs w/seed AACGGAA)	3.392	Ingenuity Expert Findings	Experimentally Observed	TLR3
hsa-miR-193a-3p	miR-193a-3p (and other miRNAs w/seed ACUGGCC)	-4.036	Ingenuity Expert Findings,TargetScan Human	Experimentally Observed,High (predicted)	CCND1
hsa-miR-193a-3p	miR-193a-3p (and other miRNAs w/seed ACUGGCC)	-4.036	TargetScan Human,miRecords	Experimentally Observed,High (predicted)	E2F6
hsa-miR-193a-3p	miR-193a-3p (and other miRNAs w/seed ACUGGCC)	-4.036	Ingenuity Expert Findings,TargetScan Human	Experimentally Observed,High (predicted)	ERBB4
hsa-miR-193a-3p	miR-193a-3p (and other miRNAs w/seed ACUGGCC)	-4.036	miRecords	Experimentally Observed	ESR1
hsa-miR-193a-3p	miR-193a-3p (and other miRNAs w/seed ACUGGCC)	-4.036	Ingenuity Expert Findings,TargetScan Human	Experimentally Observed,Moderate (predicted)	ETS1
hsa-miR-193a-3p	miR-193a-3p (and other miRNAs w/seed ACUGGCC)	-4.036	Ingenuity Expert Findings,TargetScan Human,miRecords	Experimentally Observed,High (predicted)	MCL1
hsa-miR-193a-3p	miR-193a-3p (and other miRNAs w/seed ACUGGCC)	-4.036	TargetScan Human,miRecords	Experimentally Observed,High (predicted)	PLAU
hsa-miR-193a-3p	miR-193a-3p (and other miRNAs w/seed ACUGGCC)	-4.036	miRecords	Experimentally Observed	PTK2
hsa-miR-193a-3p	miR-193a-3p (and other miRNAs w/seed ACUGGCC)	-4.036	Ingenuity Expert Findings,TargetScan Human	Experimentally Observed,Moderate (predicted)	RPS6KB2
hsa-miR-193a-5p	miR-193a-5p (miRNAs w/seed GGGUCUU)	1.247	Ingenuity Expert Findings	Experimentally Observed	Ccl6
hsa-miR-193a-5p	miR-193a-5p (miRNAs w/seed GGGUCUU)	1.247	Ingenuity Expert Findings	Experimentally Observed	IL10
hsa-miR-193a-5p	miR-193a-5p (miRNAs w/seed GGGUCUU)	1.247	Ingenuity Expert Findings	Experimentally Observed	IL2RG
hsa-miR-193a-5p	miR-193a-5p (miRNAs w/seed GGGUCUU)	1.247	Ingenuity Expert Findings	Experimentally Observed	MTOR
hsa-miR-193a-5p	miR-193a-5p (miRNAs w/seed GGGUCUU)	1.247	Ingenuity Expert Findings	Experimentally Observed	PIK3R3
hsa-miR-197-3p	miR-197-3p (and other miRNAs w/seed UCACCAC)	1.282	Ingenuity Expert Findings,TargetScan Human	Experimentally Observed,Moderate (predicted)	ACVR1
hsa-miR-197-3p	miR-197-3p (and other miRNAs w/seed UCACCAC)	1.282	Ingenuity Expert Findings	Experimentally Observed	TSPAN3
hsa-miR-197-3p	miR-197-3p (and other miRNAs w/seed UCACCAC)	1.282	miRecords	Experimentally Observed	TUSC2
hsa-miR-19b-1-5p	miR-19b-1-5p (and other miRNAs w/seed GUUUUGC)	-2.866	Ingenuity Expert Findings	Experimentally Observed	FAS-AS1
hsa-miR-19a-3p	miR-19b-3p (and other miRNAs w/seed GUGCAAA)	-2.966	Ingenuity Expert Findings	Experimentally Observed	ALOX5
hsa-miR-19a-3p	miR-19b-3p (and other miRNAs w/seed GUGCAAA)	-2.966	Ingenuity Expert Findings,TargetScan Human	Experimentally Observed,High (predicted)	AQP5
hsa-miR-19a-3p	miR-19b-3p (and other miRNAs w/seed GUGCAAA)	-2.966	miRecords	Experimentally Observed	BCL2L11
hsa-miR-19a-3p	miR-19b-3p (and other miRNAs w/seed GUGCAAA)	-2.966	TargetScan Human,miRecords	Experimentally Observed,High (predicted)	BMPR2
hsa-miR-19a-3p	miR-19b-3p (and other miRNAs w/seed GUGCAAA)	-2.966	TargetScan Human,miRecords	Experimentally Observed,Moderate (predicted)	CCN2
hsa-miR-19a-3p	miR-19b-3p (and other miRNAs w/seed GUGCAAA)	-2.966	TargetScan Human,miRecords	Experimentally Observed,High (predicted)	CCND1
hsa-miR-19a-3p	miR-19b-3p (and other miRNAs w/seed GUGCAAA)	-2.966	miRecords	Experimentally Observed	ERBB4
hsa-miR-19a-3p	miR-19b-3p (and other miRNAs w/seed GUGCAAA)	-2.966	TargetScan Human,miRecords	Experimentally Observed,High (predicted)	ESR1
hsa-miR-19a-3p	miR-19b-3p (and other miRNAs w/seed GUGCAAA)	-2.966	TargetScan Human,miRecords	Experimentally Observed,Moderate (predicted)	HIPK3
hsa-miR-19a-3p	miR-19b-3p (and other miRNAs w/seed GUGCAAA)	-2.966	TargetScan Human,miRecords	Experimentally Observed,High (predicted)	MYLIP
hsa-miR-19a-3p	miR-19b-3p (and other miRNAs w/seed GUGCAAA)	-2.966	miRecords	Experimentally Observed	NR4A2
hsa-miR-19a-3p	miR-19b-3p (and other miRNAs w/seed GUGCAAA)	-2.966	Ingenuity Expert Findings,TarBase,TargetScan Human,miRecords	Experimentally Observed,High (predicted)	PTEN
hsa-miR-19a-3p	miR-19b-3p (and other miRNAs w/seed GUGCAAA)	-2.966	TargetScan Human,miRecords	Experimentally Observed,Moderate (predicted)	THBS1
hsa-miR-205-5p	miR-205-5p (and other miRNAs w/seed CCUUCAU)	1.975	miRecords	Experimentally Observed	ATP1A1
hsa-miR-205-5p	miR-205-5p (and other miRNAs w/seed CCUUCAU)	1.975	miRecords	Experimentally Observed	DOK4
hsa-miR-205-5p	miR-205-5p (and other miRNAs w/seed CCUUCAU)	1.975	miRecords	Experimentally Observed	ERBB3
hsa-miR-205-5p	miR-205-5p (and other miRNAs w/seed CCUUCAU)	1.975	TargetScan Human,miRecords	Experimentally Observed,Moderate (predicted)	INPPL1
hsa-miR-205-5p	miR-205-5p (and other miRNAs w/seed CCUUCAU)	1.975	miRecords	Experimentally Observed	MED1
hsa-miR-205-5p	miR-205-5p (and other miRNAs w/seed CCUUCAU)	1.975	TargetScan Human,miRecords	Experimentally Observed,Moderate (predicted)	PRKCE
hsa-miR-205-5p	miR-205-5p (and other miRNAs w/seed CCUUCAU)	1.975	miRecords	Experimentally Observed	PTEN
hsa-miR-205-5p	miR-205-5p (and other miRNAs w/seed CCUUCAU)	1.975	Ingenuity Expert Findings	Experimentally Observed	TRPS1
hsa-miR-205-5p	miR-205-5p (and other miRNAs w/seed CCUUCAU)	1.975	TargetScan Human,miRecords	Experimentally Observed,Moderate (predicted)	VEGFA
hsa-miR-205-5p	miR-205-5p (and other miRNAs w/seed CCUUCAU)	1.975	TargetScan Human,miRecords	Experimentally Observed,Moderate (predicted)	ZEB1
hsa-miR-205-5p	miR-205-5p (and other miRNAs w/seed CCUUCAU)	1.975	TargetScan Human,miRecords	Experimentally Observed,Moderate (predicted)	ZEB2
hsa-miR-590-5p	miR-21-5p (and other miRNAs w/seed AGCUUAU)	-1.326	miRecords	Experimentally Observed	ACTA2
hsa-miR-590-5p	miR-21-5p (and other miRNAs w/seed AGCUUAU)	-1.326	miRecords	Experimentally Observed	APAF1
hsa-miR-590-5p	miR-21-5p (and other miRNAs w/seed AGCUUAU)	-1.326	miRecords	Experimentally Observed	BMPR2
hsa-miR-590-5p	miR-21-5p (and other miRNAs w/seed AGCUUAU)	-1.326	miRecords	Experimentally Observed	BTG2
hsa-miR-590-5p	miR-21-5p (and other miRNAs w/seed AGCUUAU)	-1.326	TargetScan Human,miRecords	Experimentally Observed,Moderate (predicted)	C8orf44-SGK3/SGK3
hsa-miR-590-5p	miR-21-5p (and other miRNAs w/seed AGCUUAU)	-1.326	miRecords	Experimentally Observed	CDC25A
hsa-miR-590-5p	miR-21-5p (and other miRNAs w/seed AGCUUAU)	-1.326	miRecords	Experimentally Observed	CDK6
hsa-miR-590-5p	miR-21-5p (and other miRNAs w/seed AGCUUAU)	-1.326	miRecords	Experimentally Observed	CDKN1A
hsa-miR-590-5p	miR-21-5p (and other miRNAs w/seed AGCUUAU)	-1.326	TargetScan Human,miRecords	Experimentally Observed,Moderate (predicted)	CFL2
hsa-miR-590-5p	miR-21-5p (and other miRNAs w/seed AGCUUAU)	-1.326	TargetScan Human,miRecords	Experimentally Observed,Moderate (predicted)	FAM3C
hsa-miR-590-5p	miR-21-5p (and other miRNAs w/seed AGCUUAU)	-1.326	miRecords	Experimentally Observed	FAS
hsa-miR-590-5p	miR-21-5p (and other miRNAs w/seed AGCUUAU)	-1.326	Ingenuity Expert Findings,TargetScan Human	Experimentally Observed,High (predicted)	FASLG
hsa-miR-590-5p	miR-21-5p (and other miRNAs w/seed AGCUUAU)	-1.326	TargetScan Human,miRecords	Experimentally Observed,Moderate (predicted)	GLCCI1
hsa-miR-590-5p	miR-21-5p (and other miRNAs w/seed AGCUUAU)	-1.326	TargetScan Human,miRecords	Experimentally Observed,Moderate (predicted)	HIPK3
hsa-miR-590-5p	miR-21-5p (and other miRNAs w/seed AGCUUAU)	-1.326	Ingenuity Expert Findings,miRecords	Experimentally Observed	IL6R
hsa-miR-590-5p	miR-21-5p (and other miRNAs w/seed AGCUUAU)	-1.326	TargetScan Human,miRecords	Experimentally Observed,Moderate (predicted)	JAG1
hsa-miR-590-5p	miR-21-5p (and other miRNAs w/seed AGCUUAU)	-1.326	miRecords	Experimentally Observed	LRRFIP1
hsa-miR-590-5p	miR-21-5p (and other miRNAs w/seed AGCUUAU)	-1.326	miRecords	Experimentally Observed	MARCKS
hsa-miR-590-5p	miR-21-5p (and other miRNAs w/seed AGCUUAU)	-1.326	miRecords	Experimentally Observed	MTAP
hsa-miR-590-5p	miR-21-5p (and other miRNAs w/seed AGCUUAU)	-1.326	TargetScan Human,miRecords	Experimentally Observed,Moderate (predicted)	NFIB
hsa-miR-590-5p	miR-21-5p (and other miRNAs w/seed AGCUUAU)	-1.326	Ingenuity Expert Findings,TarBase,TargetScan Human,miRecords	Experimentally Observed,High (predicted)	PDCD4
hsa-miR-590-5p	miR-21-5p (and other miRNAs w/seed AGCUUAU)	-1.326	TargetScan Human,miRecords	Experimentally Observed,High (predicted)	PELI1
hsa-miR-590-5p	miR-21-5p (and other miRNAs w/seed AGCUUAU)	-1.326	Ingenuity Expert Findings,TargetScan Human	Experimentally Observed,Moderate (predicted)	PIK3R1
hsa-miR-590-5p	miR-21-5p (and other miRNAs w/seed AGCUUAU)	-1.326	TargetScan Human,miRecords	Experimentally Observed,Moderate (predicted)	PRRG4
hsa-miR-590-5p	miR-21-5p (and other miRNAs w/seed AGCUUAU)	-1.326	Ingenuity Expert Findings,TarBase,miRecords	Experimentally Observed	PTEN
hsa-miR-590-5p	miR-21-5p (and other miRNAs w/seed AGCUUAU)	-1.326	Ingenuity Expert Findings,TargetScan Human,miRecords	Experimentally Observed,Moderate (predicted)	RECK
hsa-miR-590-5p	miR-21-5p (and other miRNAs w/seed AGCUUAU)	-1.326	TargetScan Human,miRecords	Experimentally Observed,High (predicted)	RP2
hsa-miR-590-5p	miR-21-5p (and other miRNAs w/seed AGCUUAU)	-1.326	Ingenuity Expert Findings,TarBase,miRecords	Experimentally Observed	SERPINB5
hsa-miR-590-5p	miR-21-5p (and other miRNAs w/seed AGCUUAU)	-1.326	TargetScan Human,miRecords	Experimentally Observed,Moderate (predicted)	SESN1
hsa-miR-590-5p	miR-21-5p (and other miRNAs w/seed AGCUUAU)	-1.326	Ingenuity Expert Findings	Experimentally Observed	SLC12A1
hsa-miR-590-5p	miR-21-5p (and other miRNAs w/seed AGCUUAU)	-1.326	TargetScan Human,miRecords	Experimentally Observed,Moderate (predicted)	SLC16A10
hsa-miR-590-5p	miR-21-5p (and other miRNAs w/seed AGCUUAU)	-1.326	TargetScan Human,miRecords	Experimentally Observed,Moderate (predicted)	SOCS5
hsa-miR-590-5p	miR-21-5p (and other miRNAs w/seed AGCUUAU)	-1.326	Ingenuity Expert Findings	Experimentally Observed	SOD3
hsa-miR-590-5p	miR-21-5p (and other miRNAs w/seed AGCUUAU)	-1.326	Ingenuity Expert Findings,TargetScan Human,miRecords	Experimentally Observed,High (predicted)	SOX5
hsa-miR-590-5p	miR-21-5p (and other miRNAs w/seed AGCUUAU)	-1.326	Ingenuity Expert Findings	Experimentally Observed	Spry1
hsa-miR-590-5p	miR-21-5p (and other miRNAs w/seed AGCUUAU)	-1.326	Ingenuity Expert Findings,TargetScan Human	Experimentally Observed,High (predicted)	SPRY1
hsa-miR-590-5p	miR-21-5p (and other miRNAs w/seed AGCUUAU)	-1.326	TargetScan Human,miRecords	Experimentally Observed,Moderate (predicted)	SPRY2
hsa-miR-590-5p	miR-21-5p (and other miRNAs w/seed AGCUUAU)	-1.326	miRecords	Experimentally Observed	TAGLN
hsa-miR-590-5p	miR-21-5p (and other miRNAs w/seed AGCUUAU)	-1.326	Ingenuity Expert Findings	Experimentally Observed	TCF21
hsa-miR-590-5p	miR-21-5p (and other miRNAs w/seed AGCUUAU)	-1.326	Ingenuity Expert Findings	Experimentally Observed	TGFBR2
hsa-miR-590-5p	miR-21-5p (and other miRNAs w/seed AGCUUAU)	-1.326	Ingenuity Expert Findings,TargetScan Human,miRecords	Experimentally Observed,High (predicted)	TIMP3
hsa-miR-590-5p	miR-21-5p (and other miRNAs w/seed AGCUUAU)	-1.326	Ingenuity Expert Findings	Experimentally Observed	TNF
hsa-miR-590-5p	miR-21-5p (and other miRNAs w/seed AGCUUAU)	-1.326	Ingenuity Expert Findings,TarBase,miRecords	Experimentally Observed	TPM1
hsa-miR-218-5p	miR-218-5p (and other miRNAs w/seed UGUGCUU)	-1.693	Ingenuity Expert Findings,TargetScan Human	Experimentally Observed,Moderate (predicted)	ARAF
hsa-miR-218-5p	miR-218-5p (and other miRNAs w/seed UGUGCUU)	-1.693	Ingenuity Expert Findings,TargetScan Human	Experimentally Observed,High (predicted)	BMI1
hsa-miR-218-5p	miR-218-5p (and other miRNAs w/seed UGUGCUU)	-1.693	TargetScan Human,miRecords	Experimentally Observed,Moderate (predicted)	COL1A1
hsa-miR-218-5p	miR-218-5p (and other miRNAs w/seed UGUGCUU)	-1.693	Ingenuity Expert Findings	Experimentally Observed	EGFR
hsa-miR-218-5p	miR-218-5p (and other miRNAs w/seed UGUGCUU)	-1.693	miRecords	Experimentally Observed	KCNJ16
hsa-miR-218-5p	miR-218-5p (and other miRNAs w/seed UGUGCUU)	-1.693	TargetScan Human,miRecords	Experimentally Observed,Moderate (predicted)	LAMB3
hsa-miR-218-5p	miR-218-5p (and other miRNAs w/seed UGUGCUU)	-1.693	TargetScan Human,miRecords	Experimentally Observed,High (predicted)	ONECUT2
hsa-miR-218-5p	miR-218-5p (and other miRNAs w/seed UGUGCUU)	-1.693	Ingenuity Expert Findings,TargetScan Human	Experimentally Observed,Moderate (predicted)	PIK3C2A
hsa-miR-218-5p	miR-218-5p (and other miRNAs w/seed UGUGCUU)	-1.693	Ingenuity Expert Findings,TargetScan Human	Experimentally Observed,High (predicted)	PLCG1
hsa-miR-218-5p	miR-218-5p (and other miRNAs w/seed UGUGCUU)	-1.693	Ingenuity Expert Findings,TargetScan Human	Experimentally Observed,Moderate (predicted)	RICTOR
hsa-miR-218-5p	miR-218-5p (and other miRNAs w/seed UGUGCUU)	-1.693	Ingenuity Expert Findings,TargetScan Human	Experimentally Observed,Moderate (predicted)	RUNX2
hsa-miR-218-5p	miR-218-5p (and other miRNAs w/seed UGUGCUU)	-1.693	miRecords	Experimentally Observed	SP1
hsa-miR-218-5p	miR-218-5p (and other miRNAs w/seed UGUGCUU)	-1.693	Ingenuity Expert Findings	Experimentally Observed	TGM2
hsa-miR-218-5p	miR-218-5p (and other miRNAs w/seed UGUGCUU)	-1.693	TargetScan Human,miRecords	Experimentally Observed,High (predicted)	VOPP1
hsa-miR-221-3p	miR-221-3p (and other miRNAs w/seed GCUACAU)	1.908	Ingenuity Expert Findings,TargetScan Human	Experimentally Observed,Moderate (predicted)	APAF1
hsa-miR-221-3p	miR-221-3p (and other miRNAs w/seed GCUACAU)	1.908	Ingenuity Expert Findings,TargetScan Human	Experimentally Observed,Moderate (predicted)	BBC3
hsa-miR-221-3p	miR-221-3p (and other miRNAs w/seed GCUACAU)	1.908	Ingenuity Expert Findings,miRecords	Experimentally Observed	BCL2L11
hsa-miR-221-3p	miR-221-3p (and other miRNAs w/seed GCUACAU)	1.908	TargetScan Human,miRecords	Experimentally Observed,Moderate (predicted)	BMF
hsa-miR-221-3p	miR-221-3p (and other miRNAs w/seed GCUACAU)	1.908	miRecords	Experimentally Observed	BNIP3L
hsa-miR-221-3p	miR-221-3p (and other miRNAs w/seed GCUACAU)	1.908	Ingenuity Expert Findings,TargetScan Human,miRecords	Experimentally Observed,High (predicted)	CDKN1B
hsa-miR-221-3p	miR-221-3p (and other miRNAs w/seed GCUACAU)	1.908	Ingenuity Expert Findings,TargetScan Human,miRecords	Experimentally Observed,Moderate (predicted)	CDKN1C
hsa-miR-221-3p	miR-221-3p (and other miRNAs w/seed GCUACAU)	1.908	Ingenuity Expert Findings,TargetScan Human,miRecords	Experimentally Observed,Moderate (predicted)	DDIT4
hsa-miR-221-3p	miR-221-3p (and other miRNAs w/seed GCUACAU)	1.908	Ingenuity Expert Findings,TargetScan Human	Experimentally Observed,High (predicted)	DIRAS3
hsa-miR-221-3p	miR-221-3p (and other miRNAs w/seed GCUACAU)	1.908	Ingenuity Expert Findings,TargetScan Human	Experimentally Observed,Moderate (predicted)	ESR1
hsa-miR-221-3p	miR-221-3p (and other miRNAs w/seed GCUACAU)	1.908	TargetScan Human,miRecords	Experimentally Observed,High (predicted)	FOS
hsa-miR-221-3p	miR-221-3p (and other miRNAs w/seed GCUACAU)	1.908	Ingenuity Expert Findings	Experimentally Observed	FOXO3
hsa-miR-221-3p	miR-221-3p (and other miRNAs w/seed GCUACAU)	1.908	miRecords	Experimentally Observed	ICAM1
hsa-miR-221-3p	miR-221-3p (and other miRNAs w/seed GCUACAU)	1.908	Ingenuity Expert Findings,TarBase,TargetScan Human,miRecords	Experimentally Observed,High (predicted)	KIT
hsa-miR-221-3p	miR-221-3p (and other miRNAs w/seed GCUACAU)	1.908	TargetScan Human,miRecords	Experimentally Observed,Moderate (predicted)	MMP1
hsa-miR-221-3p	miR-221-3p (and other miRNAs w/seed GCUACAU)	1.908	Ingenuity Expert Findings,TargetScan Human	Experimentally Observed,High (predicted)	PIK3R1
hsa-miR-221-3p	miR-221-3p (and other miRNAs w/seed GCUACAU)	1.908	TargetScan Human,miRecords	Experimentally Observed,High (predicted)	PPP2R2A
hsa-miR-221-3p	miR-221-3p (and other miRNAs w/seed GCUACAU)	1.908	Ingenuity Expert Findings	Experimentally Observed	PTEN
hsa-miR-221-3p	miR-221-3p (and other miRNAs w/seed GCUACAU)	1.908	Ingenuity Expert Findings,TargetScan Human	Experimentally Observed,Moderate (predicted)	PTPRM
hsa-miR-221-3p	miR-221-3p (and other miRNAs w/seed GCUACAU)	1.908	TargetScan Human,miRecords	Experimentally Observed,Moderate (predicted)	SOD2
hsa-miR-221-3p	miR-221-3p (and other miRNAs w/seed GCUACAU)	1.908	miRecords	Experimentally Observed	TBK1
hsa-miR-221-3p	miR-221-3p (and other miRNAs w/seed GCUACAU)	1.908	Ingenuity Expert Findings	Experimentally Observed	TIMP3
hsa-miR-23a-3p	miR-23a-3p (and other miRNAs w/seed UCACAUU)	1.082	Ingenuity Expert Findings	Experimentally Observed	2700046G09Rik
hsa-miR-23a-3p	miR-23a-3p (and other miRNAs w/seed UCACAUU)	1.082	TarBase,miRecords	Experimentally Observed	ATAT1
hsa-miR-23a-3p	miR-23a-3p (and other miRNAs w/seed UCACAUU)	1.082	TarBase,TargetScan Human,miRecords	Experimentally Observed,High (predicted)	CXCL12
hsa-miR-23a-3p	miR-23a-3p (and other miRNAs w/seed UCACAUU)	1.082	Ingenuity Expert Findings,TargetScan Human	Experimentally Observed,Moderate (predicted)	FBXO32
hsa-miR-23a-3p	miR-23a-3p (and other miRNAs w/seed UCACAUU)	1.082	miRecords	Experimentally Observed	GATD3A/GATD3B
hsa-miR-23a-3p	miR-23a-3p (and other miRNAs w/seed UCACAUU)	1.082	TarBase,miRecords	Experimentally Observed	HES1
hsa-miR-23a-3p	miR-23a-3p (and other miRNAs w/seed UCACAUU)	1.082	Ingenuity Expert Findings	Experimentally Observed	HOXA11
hsa-miR-23a-3p	miR-23a-3p (and other miRNAs w/seed UCACAUU)	1.082	Ingenuity Expert Findings,TargetScan Human	Experimentally Observed,Moderate (predicted)	IL6R
hsa-miR-23a-3p	miR-23a-3p (and other miRNAs w/seed UCACAUU)	1.082	TargetScan Human,miRecords	Experimentally Observed,Moderate (predicted)	LMNB1
hsa-miR-23a-3p	miR-23a-3p (and other miRNAs w/seed UCACAUU)	1.082	miRecords	Experimentally Observed	MDH2
hsa-miR-23a-3p	miR-23a-3p (and other miRNAs w/seed UCACAUU)	1.082	TargetScan Human,miRecords	Experimentally Observed,Moderate (predicted)	MET
hsa-miR-23a-3p	miR-23a-3p (and other miRNAs w/seed UCACAUU)	1.082	TarBase	Experimentally Observed	NOTCH1
hsa-miR-23a-3p	miR-23a-3p (and other miRNAs w/seed UCACAUU)	1.082	TargetScan Human,miRecords	Experimentally Observed,Moderate (predicted)	PLAU
hsa-miR-23a-3p	miR-23a-3p (and other miRNAs w/seed UCACAUU)	1.082	TarBase,TargetScan Human,miRecords	Experimentally Observed,Moderate (predicted)	POU4F2
hsa-miR-23a-3p	miR-23a-3p (and other miRNAs w/seed UCACAUU)	1.082	Ingenuity Expert Findings,TargetScan Human	Experimentally Observed,Moderate (predicted)	PTEN
hsa-miR-23a-3p	miR-23a-3p (and other miRNAs w/seed UCACAUU)	1.082	miRecords	Experimentally Observed	SEPTIN3
hsa-miR-23a-3p	miR-23a-3p (and other miRNAs w/seed UCACAUU)	1.082	miRecords	Experimentally Observed	SMAD3
hsa-miR-23a-3p	miR-23a-3p (and other miRNAs w/seed UCACAUU)	1.082	miRecords	Experimentally Observed	SMAD4
hsa-miR-23a-3p	miR-23a-3p (and other miRNAs w/seed UCACAUU)	1.082	miRecords	Experimentally Observed	SMAD5
hsa-miR-23a-3p	miR-23a-3p (and other miRNAs w/seed UCACAUU)	1.082	Ingenuity Expert Findings,TargetScan Human	Experimentally Observed,Moderate (predicted)	TNFAIP3
hsa-miR-23a-3p	miR-23a-3p (and other miRNAs w/seed UCACAUU)	1.082	Ingenuity Expert Findings,TargetScan Human,miRecords	Experimentally Observed,Moderate (predicted)	TRIM63
hsa-miR-23a-3p	miR-23a-3p (and other miRNAs w/seed UCACAUU)	1.082	Ingenuity Expert Findings	Experimentally Observed	TRPS1
hsa-miR-24-3p	miR-24-3p (and other miRNAs w/seed GGCUCAG)	0.847	TarBase,TargetScan Human,miRecords	Experimentally Observed,High (predicted)	ACVR1B
hsa-miR-24-3p	miR-24-3p (and other miRNAs w/seed GGCUCAG)	0.847	miRecords	Experimentally Observed	AURKB
hsa-miR-24-3p	miR-24-3p (and other miRNAs w/seed GGCUCAG)	0.847	Ingenuity Expert Findings	Experimentally Observed	BAX
hsa-miR-24-3p	miR-24-3p (and other miRNAs w/seed GGCUCAG)	0.847	Ingenuity Expert Findings,TargetScan Human	Experimentally Observed,High (predicted)	BBC3
hsa-miR-24-3p	miR-24-3p (and other miRNAs w/seed GGCUCAG)	0.847	miRecords	Experimentally Observed	BRCA1
hsa-miR-24-3p	miR-24-3p (and other miRNAs w/seed GGCUCAG)	0.847	miRecords	Experimentally Observed	CCNA2
hsa-miR-24-3p	miR-24-3p (and other miRNAs w/seed GGCUCAG)	0.847	miRecords	Experimentally Observed	CDK1
hsa-miR-24-3p	miR-24-3p (and other miRNAs w/seed GGCUCAG)	0.847	miRecords	Experimentally Observed	CDK4
hsa-miR-24-3p	miR-24-3p (and other miRNAs w/seed GGCUCAG)	0.847	TarBase,miRecords	Experimentally Observed	CDKN2A
hsa-miR-24-3p	miR-24-3p (and other miRNAs w/seed GGCUCAG)	0.847	Ingenuity Expert Findings,TarBase,miRecords	Experimentally Observed	DHFR
hsa-miR-24-3p	miR-24-3p (and other miRNAs w/seed GGCUCAG)	0.847	Ingenuity Expert Findings	Experimentally Observed	DUSP1
hsa-miR-24-3p	miR-24-3p (and other miRNAs w/seed GGCUCAG)	0.847	miRecords	Experimentally Observed	E2F2
hsa-miR-24-3p	miR-24-3p (and other miRNAs w/seed GGCUCAG)	0.847	miRecords	Experimentally Observed	FEN1
hsa-miR-24-3p	miR-24-3p (and other miRNAs w/seed GGCUCAG)	0.847	Ingenuity Expert Findings,TargetScan Human	Experimentally Observed,Moderate (predicted)	FURIN
hsa-miR-24-3p	miR-24-3p (and other miRNAs w/seed GGCUCAG)	0.847	Ingenuity Expert Findings	Experimentally Observed	JPH2
hsa-miR-24-3p	miR-24-3p (and other miRNAs w/seed GGCUCAG)	0.847	Ingenuity Expert Findings	Experimentally Observed	LINC00472
hsa-miR-24-3p	miR-24-3p (and other miRNAs w/seed GGCUCAG)	0.847	miRecords	Experimentally Observed	MAP2K4
hsa-miR-24-3p	miR-24-3p (and other miRNAs w/seed GGCUCAG)	0.847	TarBase,TargetScan Human,miRecords	Experimentally Observed,Moderate (predicted)	MAPK14
hsa-miR-24-3p	miR-24-3p (and other miRNAs w/seed GGCUCAG)	0.847	miRecords	Experimentally Observed	MYC
hsa-miR-24-3p	miR-24-3p (and other miRNAs w/seed GGCUCAG)	0.847	TarBase	Experimentally Observed	NOTCH1
hsa-miR-24-3p	miR-24-3p (and other miRNAs w/seed GGCUCAG)	0.847	Ingenuity Expert Findings	Experimentally Observed	PMAIP1
hsa-miR-24-3p	miR-24-3p (and other miRNAs w/seed GGCUCAG)	0.847	miRecords	Experimentally Observed	SMAD3
hsa-miR-24-3p	miR-24-3p (and other miRNAs w/seed GGCUCAG)	0.847	miRecords	Experimentally Observed	SMAD4
hsa-miR-24-3p	miR-24-3p (and other miRNAs w/seed GGCUCAG)	0.847	miRecords	Experimentally Observed	SMAD5
hsa-miR-24-3p	miR-24-3p (and other miRNAs w/seed GGCUCAG)	0.847	Ingenuity Expert Findings	Experimentally Observed	Tnxa-ps1
hsa-miR-26a-5p	miR-26a-5p (and other miRNAs w/seed UCAAGUA)	1.343	Ingenuity Expert Findings,TargetScan Human	Experimentally Observed,Moderate (predicted)	BAK1
hsa-miR-26a-5p	miR-26a-5p (and other miRNAs w/seed UCAAGUA)	1.343	Ingenuity Expert Findings,TargetScan Human	Experimentally Observed,High (predicted)	CHORDC1
hsa-miR-26a-5p	miR-26a-5p (and other miRNAs w/seed UCAAGUA)	1.343	Ingenuity Expert Findings,TargetScan Human	Experimentally Observed,Moderate (predicted)	EPHA2
hsa-miR-26a-5p	miR-26a-5p (and other miRNAs w/seed UCAAGUA)	1.343	Ingenuity Expert Findings,TarBase,TargetScan Human,miRecords	Experimentally Observed,High (predicted)	EZH2
hsa-miR-26a-5p	miR-26a-5p (and other miRNAs w/seed UCAAGUA)	1.343	Ingenuity Expert Findings,TargetScan Human	Experimentally Observed,Moderate (predicted)	HPGD
hsa-miR-26a-5p	miR-26a-5p (and other miRNAs w/seed UCAAGUA)	1.343	Ingenuity Expert Findings	Experimentally Observed	HTR1A
hsa-miR-26a-5p	miR-26a-5p (and other miRNAs w/seed UCAAGUA)	1.343	miRecords	Experimentally Observed	MAP2
hsa-miR-26a-5p	miR-26a-5p (and other miRNAs w/seed UCAAGUA)	1.343	Ingenuity Expert Findings,TargetScan Human	Experimentally Observed,Moderate (predicted)	PHF6
hsa-miR-26a-5p	miR-26a-5p (and other miRNAs w/seed UCAAGUA)	1.343	TarBase,miRecords	Experimentally Observed	PLAG1
hsa-miR-26a-5p	miR-26a-5p (and other miRNAs w/seed UCAAGUA)	1.343	Ingenuity Expert Findings,TargetScan Human	Experimentally Observed,High (predicted)	PTEN
hsa-miR-26a-5p	miR-26a-5p (and other miRNAs w/seed UCAAGUA)	1.343	Ingenuity Expert Findings,TargetScan Human	Experimentally Observed,Moderate (predicted)	PTGS2
hsa-miR-26a-5p	miR-26a-5p (and other miRNAs w/seed UCAAGUA)	1.343	Ingenuity Expert Findings	Experimentally Observed	RB1
hsa-miR-26a-5p	miR-26a-5p (and other miRNAs w/seed UCAAGUA)	1.343	TarBase,TargetScan Human,miRecords	Experimentally Observed,High (predicted)	SMAD1
hsa-miR-26a-5p	miR-26a-5p (and other miRNAs w/seed UCAAGUA)	1.343	miRecords	Experimentally Observed	TGFBR2
hsa-miR-28-3p	miR-28-3p (and other miRNAs w/seed ACUAGAU)	2.518	Ingenuity Expert Findings	Experimentally Observed	AR
hsa-miR-29a-5p	miR-29a-5p (miRNAs w/seed CUGAUUU)	-2.524	Ingenuity Expert Findings	Experimentally Observed	AR
hsa-miR-29b-3p	miR-29b-3p (and other miRNAs w/seed AGCACCA)	-1.613	miRecords	Experimentally Observed	ACVR2A
hsa-miR-29b-3p	miR-29b-3p (and other miRNAs w/seed AGCACCA)	-1.613	Ingenuity Expert Findings	Experimentally Observed	ADAMTS14
hsa-miR-29b-3p	miR-29b-3p (and other miRNAs w/seed AGCACCA)	-1.613	Ingenuity Expert Findings	Experimentally Observed	ADAMTS15
hsa-miR-29b-3p	miR-29b-3p (and other miRNAs w/seed AGCACCA)	-1.613	Ingenuity Expert Findings,TargetScan Human	Experimentally Observed,High (predicted)	ADAMTS2
hsa-miR-29b-3p	miR-29b-3p (and other miRNAs w/seed AGCACCA)	-1.613	Ingenuity Expert Findings	Experimentally Observed	ARPC3
hsa-miR-29b-3p	miR-29b-3p (and other miRNAs w/seed AGCACCA)	-1.613	Ingenuity Expert Findings,TarBase,TargetScan Human,miRecords	Experimentally Observed,Moderate (predicted)	BACE1
hsa-miR-29b-3p	miR-29b-3p (and other miRNAs w/seed AGCACCA)	-1.613	TarBase,TargetScan Human	Experimentally Observed,High (predicted)	CAV2
hsa-miR-29b-3p	miR-29b-3p (and other miRNAs w/seed AGCACCA)	-1.613	TargetScan Human,miRecords	Experimentally Observed,Moderate (predicted)	CD276
hsa-miR-29b-3p	miR-29b-3p (and other miRNAs w/seed AGCACCA)	-1.613	Ingenuity Expert Findings,TargetScan Human,miRecords	Experimentally Observed,High (predicted)	CDC42
hsa-miR-29b-3p	miR-29b-3p (and other miRNAs w/seed AGCACCA)	-1.613	TargetScan Human,miRecords	Experimentally Observed,High (predicted)	CDK6
hsa-miR-29b-3p	miR-29b-3p (and other miRNAs w/seed AGCACCA)	-1.613	Ingenuity Expert Findings,TargetScan Human	Experimentally Observed,Moderate (predicted)	CNOT8
hsa-miR-29b-3p	miR-29b-3p (and other miRNAs w/seed AGCACCA)	-1.613	TarBase,TargetScan Human,miRecords	Experimentally Observed,High (predicted)	COL15A1
hsa-miR-29b-3p	miR-29b-3p (and other miRNAs w/seed AGCACCA)	-1.613	Ingenuity Expert Findings,TarBase,TargetScan Human,miRecords	Experimentally Observed,High (predicted)	COL1A1
hsa-miR-29b-3p	miR-29b-3p (and other miRNAs w/seed AGCACCA)	-1.613	Ingenuity Expert Findings,TarBase,TargetScan Human,miRecords	Experimentally Observed,High (predicted)	COL1A2
hsa-miR-29b-3p	miR-29b-3p (and other miRNAs w/seed AGCACCA)	-1.613	TarBase,TargetScan Human,miRecords	Experimentally Observed,High (predicted)	COL3A1
hsa-miR-29b-3p	miR-29b-3p (and other miRNAs w/seed AGCACCA)	-1.613	Ingenuity Expert Findings,TarBase,TargetScan Human,miRecords	Experimentally Observed,High (predicted)	COL4A1
hsa-miR-29b-3p	miR-29b-3p (and other miRNAs w/seed AGCACCA)	-1.613	Ingenuity Expert Findings,TarBase,TargetScan Human,miRecords	Experimentally Observed,Moderate (predicted)	COL4A2
hsa-miR-29b-3p	miR-29b-3p (and other miRNAs w/seed AGCACCA)	-1.613	Ingenuity Expert Findings,TargetScan Human	Experimentally Observed,High (predicted)	COL4A5
hsa-miR-29b-3p	miR-29b-3p (and other miRNAs w/seed AGCACCA)	-1.613	Ingenuity Expert Findings,TargetScan Human	Experimentally Observed,High (predicted)	COL5A1
hsa-miR-29b-3p	miR-29b-3p (and other miRNAs w/seed AGCACCA)	-1.613	Ingenuity Expert Findings,TargetScan Human	Experimentally Observed,High (predicted)	COL5A2
hsa-miR-29b-3p	miR-29b-3p (and other miRNAs w/seed AGCACCA)	-1.613	TargetScan Human,miRecords	Experimentally Observed,High (predicted)	COL5A3
hsa-miR-29b-3p	miR-29b-3p (and other miRNAs w/seed AGCACCA)	-1.613	Ingenuity Expert Findings,TargetScan Human	Experimentally Observed,Moderate (predicted)	COL8A1
hsa-miR-29b-3p	miR-29b-3p (and other miRNAs w/seed AGCACCA)	-1.613	Ingenuity Expert Findings	Experimentally Observed	CRTAP
hsa-miR-29b-3p	miR-29b-3p (and other miRNAs w/seed AGCACCA)	-1.613	Ingenuity Expert Findings,TargetScan Human	Experimentally Observed,Moderate (predicted)	DCP2
hsa-miR-29b-3p	miR-29b-3p (and other miRNAs w/seed AGCACCA)	-1.613	TarBase,miRecords	Experimentally Observed	DNMT3A
hsa-miR-29b-3p	miR-29b-3p (and other miRNAs w/seed AGCACCA)	-1.613	TarBase,TargetScan Human,miRecords	Experimentally Observed,High (predicted)	DNMT3B
hsa-miR-29b-3p	miR-29b-3p (and other miRNAs w/seed AGCACCA)	-1.613	Ingenuity Expert Findings	Experimentally Observed	Dst
hsa-miR-29b-3p	miR-29b-3p (and other miRNAs w/seed AGCACCA)	-1.613	TargetScan Human,miRecords	Experimentally Observed,Moderate (predicted)	DUSP2
hsa-miR-29b-3p	miR-29b-3p (and other miRNAs w/seed AGCACCA)	-1.613	Ingenuity Expert Findings,TargetScan Human	Experimentally Observed,Moderate (predicted)	EOMES
hsa-miR-29b-3p	miR-29b-3p (and other miRNAs w/seed AGCACCA)	-1.613	Ingenuity Expert Findings,TargetScan Human	Experimentally Observed,High (predicted)	FAM3C
hsa-miR-29b-3p	miR-29b-3p (and other miRNAs w/seed AGCACCA)	-1.613	TargetScan Human,miRecords	Experimentally Observed,High (predicted)	FBN1
hsa-miR-29b-3p	miR-29b-3p (and other miRNAs w/seed AGCACCA)	-1.613	Ingenuity Expert Findings,TargetScan Human	Experimentally Observed,High (predicted)	FRAT2
hsa-miR-29b-3p	miR-29b-3p (and other miRNAs w/seed AGCACCA)	-1.613	Ingenuity Expert Findings	Experimentally Observed	GAS7
hsa-miR-29b-3p	miR-29b-3p (and other miRNAs w/seed AGCACCA)	-1.613	Ingenuity Expert Findings	Experimentally Observed	GMFB
hsa-miR-29b-3p	miR-29b-3p (and other miRNAs w/seed AGCACCA)	-1.613	Ingenuity Expert Findings,TargetScan Human	Experimentally Observed,High (predicted)	GPR37
hsa-miR-29b-3p	miR-29b-3p (and other miRNAs w/seed AGCACCA)	-1.613	Ingenuity Expert Findings,TargetScan Human,miRecords	Experimentally Observed,Moderate (predicted)	HDAC4
hsa-miR-29b-3p	miR-29b-3p (and other miRNAs w/seed AGCACCA)	-1.613	Ingenuity Expert Findings,TargetScan Human	Experimentally Observed,High (predicted)	HMGN3
hsa-miR-29b-3p	miR-29b-3p (and other miRNAs w/seed AGCACCA)	-1.613	TarBase,TargetScan Human	Experimentally Observed,Moderate (predicted)	INSIG1
hsa-miR-29b-3p	miR-29b-3p (and other miRNAs w/seed AGCACCA)	-1.613	Ingenuity Expert Findings,TargetScan Human	Experimentally Observed,High (predicted)	KCTD3
hsa-miR-29b-3p	miR-29b-3p (and other miRNAs w/seed AGCACCA)	-1.613	Ingenuity Expert Findings,TargetScan Human	Experimentally Observed,Moderate (predicted)	KLF4
hsa-miR-29b-3p	miR-29b-3p (and other miRNAs w/seed AGCACCA)	-1.613	Ingenuity Expert Findings,TarBase,TargetScan Human,miRecords	Experimentally Observed,Moderate (predicted)	LAMC1
hsa-miR-29b-3p	miR-29b-3p (and other miRNAs w/seed AGCACCA)	-1.613	Ingenuity Expert Findings,TargetScan Human	Experimentally Observed,High (predicted)	LOXL2
hsa-miR-29b-3p	miR-29b-3p (and other miRNAs w/seed AGCACCA)	-1.613	Ingenuity Expert Findings,TargetScan Human	Experimentally Observed,Moderate (predicted)	LOXL4
hsa-miR-29b-3p	miR-29b-3p (and other miRNAs w/seed AGCACCA)	-1.613	Ingenuity Expert Findings,TargetScan Human	Experimentally Observed,Moderate (predicted)	MAPRE2
hsa-miR-29b-3p	miR-29b-3p (and other miRNAs w/seed AGCACCA)	-1.613	Ingenuity Expert Findings,TarBase,TargetScan Human,miRecords	Experimentally Observed,High (predicted)	MCL1
hsa-miR-29b-3p	miR-29b-3p (and other miRNAs w/seed AGCACCA)	-1.613	Ingenuity Expert Findings,TargetScan Human	Experimentally Observed,High (predicted)	MLF1
hsa-miR-29b-3p	miR-29b-3p (and other miRNAs w/seed AGCACCA)	-1.613	Ingenuity Expert Findings,TargetScan Human	Experimentally Observed,High (predicted)	MYBL2
hsa-miR-29b-3p	miR-29b-3p (and other miRNAs w/seed AGCACCA)	-1.613	Ingenuity Expert Findings,TargetScan Human	Experimentally Observed,High (predicted)	NASP
hsa-miR-29b-3p	miR-29b-3p (and other miRNAs w/seed AGCACCA)	-1.613	Ingenuity Expert Findings,TargetScan Human	Experimentally Observed,High (predicted)	NAV3
hsa-miR-29b-3p	miR-29b-3p (and other miRNAs w/seed AGCACCA)	-1.613	Ingenuity Expert Findings,TargetScan Human	Experimentally Observed,Moderate (predicted)	NID1
hsa-miR-29b-3p	miR-29b-3p (and other miRNAs w/seed AGCACCA)	-1.613	Ingenuity Expert Findings,TargetScan Human	Experimentally Observed,Moderate (predicted)	NID2
hsa-miR-29b-3p	miR-29b-3p (and other miRNAs w/seed AGCACCA)	-1.613	Ingenuity Expert Findings,TargetScan Human	Experimentally Observed,Moderate (predicted)	P3H1
hsa-miR-29b-3p	miR-29b-3p (and other miRNAs w/seed AGCACCA)	-1.613	Ingenuity Expert Findings,TargetScan Human	Experimentally Observed,Moderate (predicted)	PDGFA
hsa-miR-29b-3p	miR-29b-3p (and other miRNAs w/seed AGCACCA)	-1.613	Ingenuity Expert Findings,TargetScan Human	Experimentally Observed,Moderate (predicted)	PDGFB
hsa-miR-29b-3p	miR-29b-3p (and other miRNAs w/seed AGCACCA)	-1.613	Ingenuity Expert Findings,TargetScan Human,miRecords	Experimentally Observed,Moderate (predicted)	PIK3R1
hsa-miR-29b-3p	miR-29b-3p (and other miRNAs w/seed AGCACCA)	-1.613	Ingenuity Expert Findings	Experimentally Observed	PLEC
hsa-miR-29b-3p	miR-29b-3p (and other miRNAs w/seed AGCACCA)	-1.613	Ingenuity Expert Findings	Experimentally Observed	PLOD2
hsa-miR-29b-3p	miR-29b-3p (and other miRNAs w/seed AGCACCA)	-1.613	Ingenuity Expert Findings,TargetScan Human	Experimentally Observed,High (predicted)	PPIC
hsa-miR-29b-3p	miR-29b-3p (and other miRNAs w/seed AGCACCA)	-1.613	Ingenuity Expert Findings,TargetScan Human	Experimentally Observed,Moderate (predicted)	PPM1D
hsa-miR-29b-3p	miR-29b-3p (and other miRNAs w/seed AGCACCA)	-1.613	Ingenuity Expert Findings,TargetScan Human	Experimentally Observed,High (predicted)	PTEN
hsa-miR-29b-3p	miR-29b-3p (and other miRNAs w/seed AGCACCA)	-1.613	Ingenuity Expert Findings,TargetScan Human	Experimentally Observed,Moderate (predicted)	PURA
hsa-miR-29b-3p	miR-29b-3p (and other miRNAs w/seed AGCACCA)	-1.613	Ingenuity Expert Findings,TargetScan Human	Experimentally Observed,Moderate (predicted)	RERE
hsa-miR-29b-3p	miR-29b-3p (and other miRNAs w/seed AGCACCA)	-1.613	Ingenuity Expert Findings	Experimentally Observed	SHROOM2
hsa-miR-29b-3p	miR-29b-3p (and other miRNAs w/seed AGCACCA)	-1.613	miRecords	Experimentally Observed	SP1
hsa-miR-29b-3p	miR-29b-3p (and other miRNAs w/seed AGCACCA)	-1.613	Ingenuity Expert Findings,TarBase,TargetScan Human,miRecords	Experimentally Observed,High (predicted)	SPARC
hsa-miR-29b-3p	miR-29b-3p (and other miRNAs w/seed AGCACCA)	-1.613	TarBase,TargetScan Human,miRecords	Experimentally Observed,High (predicted)	SRSF10
hsa-miR-29b-3p	miR-29b-3p (and other miRNAs w/seed AGCACCA)	-1.613	Ingenuity Expert Findings,TargetScan Human	Experimentally Observed,Moderate (predicted)	TBX21
hsa-miR-29b-3p	miR-29b-3p (and other miRNAs w/seed AGCACCA)	-1.613	TarBase,TargetScan Human,miRecords	Experimentally Observed,Moderate (predicted)	TCL1A
hsa-miR-29b-3p	miR-29b-3p (and other miRNAs w/seed AGCACCA)	-1.613	TarBase,TargetScan Human,miRecords	Experimentally Observed,High (predicted)	TDG
hsa-miR-29b-3p	miR-29b-3p (and other miRNAs w/seed AGCACCA)	-1.613	TargetScan Human,miRecords	Experimentally Observed,High (predicted)	TET1
hsa-miR-29b-3p	miR-29b-3p (and other miRNAs w/seed AGCACCA)	-1.613	miRecords	Experimentally Observed	TGFB3
hsa-miR-29b-3p	miR-29b-3p (and other miRNAs w/seed AGCACCA)	-1.613	Ingenuity Expert Findings	Experimentally Observed	TGFBR1
hsa-miR-29b-3p	miR-29b-3p (and other miRNAs w/seed AGCACCA)	-1.613	Ingenuity Expert Findings	Experimentally Observed	TGFBR2
hsa-miR-29b-3p	miR-29b-3p (and other miRNAs w/seed AGCACCA)	-1.613	Ingenuity Expert Findings,TargetScan Human	Experimentally Observed,High (predicted)	TNFAIP3
hsa-miR-29b-3p	miR-29b-3p (and other miRNAs w/seed AGCACCA)	-1.613	Ingenuity Expert Findings,miRecords	Experimentally Observed	Tpm1
hsa-miR-29b-3p	miR-29b-3p (and other miRNAs w/seed AGCACCA)	-1.613	Ingenuity Expert Findings,TargetScan Human	Experimentally Observed,Moderate (predicted)	TRIM9
hsa-miR-29b-3p	miR-29b-3p (and other miRNAs w/seed AGCACCA)	-1.613	Ingenuity Expert Findings,TargetScan Human	Experimentally Observed,High (predicted)	TUBB2A
hsa-miR-29b-3p	miR-29b-3p (and other miRNAs w/seed AGCACCA)	-1.613	Ingenuity Expert Findings	Experimentally Observed	VCAN
hsa-miR-29b-3p	miR-29b-3p (and other miRNAs w/seed AGCACCA)	-1.613	TargetScan Human,miRecords	Experimentally Observed,Moderate (predicted)	YY1
hsa-miR-29b-3p	miR-29b-3p (and other miRNAs w/seed AGCACCA)	-1.613	Ingenuity Expert Findings,TargetScan Human	Experimentally Observed,High (predicted)	ZFP36L1
hsa-miR-301a-5p	miR-301a-5p (and other miRNAs w/seed CUCUGAC)	-1.297	Ingenuity Expert Findings	Experimentally Observed	EGLN3
hsa-miR-30d-5p	miR-30c-5p (and other miRNAs w/seed GUAAACA)	1.833	TargetScan Human,miRecords	Experimentally Observed,Moderate (predicted)	ACVR1
hsa-miR-30d-5p	miR-30c-5p (and other miRNAs w/seed GUAAACA)	1.833	Ingenuity Expert Findings	Experimentally Observed	ADAMTS14
hsa-miR-30d-5p	miR-30c-5p (and other miRNAs w/seed GUAAACA)	1.833	Ingenuity Expert Findings	Experimentally Observed	ADAMTS15
hsa-miR-30d-5p	miR-30c-5p (and other miRNAs w/seed GUAAACA)	1.833	Ingenuity Expert Findings	Experimentally Observed	ADAMTS2
hsa-miR-30d-5p	miR-30c-5p (and other miRNAs w/seed GUAAACA)	1.833	TarBase	Experimentally Observed	ADPGK
hsa-miR-30d-5p	miR-30c-5p (and other miRNAs w/seed GUAAACA)	1.833	TarBase	Experimentally Observed	ANPEP
hsa-miR-30d-5p	miR-30c-5p (and other miRNAs w/seed GUAAACA)	1.833	TarBase,TargetScan Human	Experimentally Observed,Moderate (predicted)	AP2A1
hsa-miR-30d-5p	miR-30c-5p (and other miRNAs w/seed GUAAACA)	1.833	TarBase	Experimentally Observed	ATP2A2
hsa-miR-30d-5p	miR-30c-5p (and other miRNAs w/seed GUAAACA)	1.833	TarBase	Experimentally Observed	ATRX
hsa-miR-30d-5p	miR-30c-5p (and other miRNAs w/seed GUAAACA)	1.833	Ingenuity Expert Findings	Experimentally Observed	BCL6
hsa-miR-30d-5p	miR-30c-5p (and other miRNAs w/seed GUAAACA)	1.833	TargetScan Human,miRecords	Experimentally Observed,High (predicted)	BECN1
hsa-miR-30d-5p	miR-30c-5p (and other miRNAs w/seed GUAAACA)	1.833	TarBase,TargetScan Human	Experimentally Observed,Moderate (predicted)	CBFB
hsa-miR-30d-5p	miR-30c-5p (and other miRNAs w/seed GUAAACA)	1.833	Ingenuity Expert Findings	Experimentally Observed	CCN2
hsa-miR-30d-5p	miR-30c-5p (and other miRNAs w/seed GUAAACA)	1.833	TarBase	Experimentally Observed	CDCP1
hsa-miR-30d-5p	miR-30c-5p (and other miRNAs w/seed GUAAACA)	1.833	TarBase	Experimentally Observed	CEP72
hsa-miR-30d-5p	miR-30c-5p (and other miRNAs w/seed GUAAACA)	1.833	TarBase,TargetScan Human	Experimentally Observed,High (predicted)	CHD1
hsa-miR-30d-5p	miR-30c-5p (and other miRNAs w/seed GUAAACA)	1.833	TarBase	Experimentally Observed	CNOT9
hsa-miR-30d-5p	miR-30c-5p (and other miRNAs w/seed GUAAACA)	1.833	Ingenuity Expert Findings	Experimentally Observed	COL1A1
hsa-miR-30d-5p	miR-30c-5p (and other miRNAs w/seed GUAAACA)	1.833	Ingenuity Expert Findings	Experimentally Observed	COL1A2
hsa-miR-30d-5p	miR-30c-5p (and other miRNAs w/seed GUAAACA)	1.833	Ingenuity Expert Findings	Experimentally Observed	COL4A1
hsa-miR-30d-5p	miR-30c-5p (and other miRNAs w/seed GUAAACA)	1.833	Ingenuity Expert Findings	Experimentally Observed	COL4A2
hsa-miR-30d-5p	miR-30c-5p (and other miRNAs w/seed GUAAACA)	1.833	Ingenuity Expert Findings	Experimentally Observed	COL4A5
hsa-miR-30d-5p	miR-30c-5p (and other miRNAs w/seed GUAAACA)	1.833	Ingenuity Expert Findings	Experimentally Observed	COL5A1
hsa-miR-30d-5p	miR-30c-5p (and other miRNAs w/seed GUAAACA)	1.833	Ingenuity Expert Findings	Experimentally Observed	COL5A2
hsa-miR-30d-5p	miR-30c-5p (and other miRNAs w/seed GUAAACA)	1.833	Ingenuity Expert Findings,TargetScan Human	Experimentally Observed,Moderate (predicted)	COL8A1
hsa-miR-30d-5p	miR-30c-5p (and other miRNAs w/seed GUAAACA)	1.833	TarBase,TargetScan Human	Experimentally Observed,Moderate (predicted)	CPNE8
hsa-miR-30d-5p	miR-30c-5p (and other miRNAs w/seed GUAAACA)	1.833	Ingenuity Expert Findings	Experimentally Observed	CRTAP
hsa-miR-30d-5p	miR-30c-5p (and other miRNAs w/seed GUAAACA)	1.833	TarBase,TargetScan Human	Experimentally Observed,High (predicted)	DOCK7
hsa-miR-30d-5p	miR-30c-5p (and other miRNAs w/seed GUAAACA)	1.833	Ingenuity Expert Findings	Experimentally Observed	Dst
hsa-miR-30d-5p	miR-30c-5p (and other miRNAs w/seed GUAAACA)	1.833	TarBase,TargetScan Human	Experimentally Observed,High (predicted)	ELMOD2
hsa-miR-30d-5p	miR-30c-5p (and other miRNAs w/seed GUAAACA)	1.833	TarBase	Experimentally Observed	F2
hsa-miR-30d-5p	miR-30c-5p (and other miRNAs w/seed GUAAACA)	1.833	TarBase	Experimentally Observed	FRG1
hsa-miR-30d-5p	miR-30c-5p (and other miRNAs w/seed GUAAACA)	1.833	TarBase	Experimentally Observed	FXR2
hsa-miR-30d-5p	miR-30c-5p (and other miRNAs w/seed GUAAACA)	1.833	TarBase,TargetScan Human	Experimentally Observed,Moderate (predicted)	GALNT1
hsa-miR-30d-5p	miR-30c-5p (and other miRNAs w/seed GUAAACA)	1.833	TarBase,TargetScan Human	Experimentally Observed,High (predicted)	GALNT7
hsa-miR-30d-5p	miR-30c-5p (and other miRNAs w/seed GUAAACA)	1.833	TarBase,TargetScan Human,miRecords	Experimentally Observed,Moderate (predicted)	GNAI2
hsa-miR-30d-5p	miR-30c-5p (and other miRNAs w/seed GUAAACA)	1.833	TarBase	Experimentally Observed	GPD2
hsa-miR-30d-5p	miR-30c-5p (and other miRNAs w/seed GUAAACA)	1.833	TarBase	Experimentally Observed	HNRNPM
hsa-miR-30d-5p	miR-30c-5p (and other miRNAs w/seed GUAAACA)	1.833	TarBase,TargetScan Human	Experimentally Observed,High (predicted)	IDH1
hsa-miR-30d-5p	miR-30c-5p (and other miRNAs w/seed GUAAACA)	1.833	TarBase	Experimentally Observed	IFRD1
hsa-miR-30d-5p	miR-30c-5p (and other miRNAs w/seed GUAAACA)	1.833	TarBase,TargetScan Human	Experimentally Observed,Moderate (predicted)	ITGA2
hsa-miR-30d-5p	miR-30c-5p (and other miRNAs w/seed GUAAACA)	1.833	TarBase	Experimentally Observed	JUN
hsa-miR-30d-5p	miR-30c-5p (and other miRNAs w/seed GUAAACA)	1.833	miRecords	Experimentally Observed	KRT7
hsa-miR-30d-5p	miR-30c-5p (and other miRNAs w/seed GUAAACA)	1.833	TarBase	Experimentally Observed	KRT85
hsa-miR-30d-5p	miR-30c-5p (and other miRNAs w/seed GUAAACA)	1.833	Ingenuity Expert Findings	Experimentally Observed	LAMC1
hsa-miR-30d-5p	miR-30c-5p (and other miRNAs w/seed GUAAACA)	1.833	TarBase	Experimentally Observed	LMNB2
hsa-miR-30d-5p	miR-30c-5p (and other miRNAs w/seed GUAAACA)	1.833	Ingenuity Expert Findings	Experimentally Observed	LOXL2
hsa-miR-30d-5p	miR-30c-5p (and other miRNAs w/seed GUAAACA)	1.833	Ingenuity Expert Findings	Experimentally Observed	LOXL4
hsa-miR-30d-5p	miR-30c-5p (and other miRNAs w/seed GUAAACA)	1.833	TarBase	Experimentally Observed	LRRC8C
hsa-miR-30d-5p	miR-30c-5p (and other miRNAs w/seed GUAAACA)	1.833	TarBase	Experimentally Observed	LTN1
hsa-miR-30d-5p	miR-30c-5p (and other miRNAs w/seed GUAAACA)	1.833	Ingenuity Expert Findings,TargetScan Human	Experimentally Observed,High (predicted)	MAP4K4
hsa-miR-30d-5p	miR-30c-5p (and other miRNAs w/seed GUAAACA)	1.833	TarBase	Experimentally Observed	MAT2A
hsa-miR-30d-5p	miR-30c-5p (and other miRNAs w/seed GUAAACA)	1.833	TarBase,TargetScan Human	Experimentally Observed,Moderate (predicted)	MBNL1
hsa-miR-30d-5p	miR-30c-5p (and other miRNAs w/seed GUAAACA)	1.833	TarBase	Experimentally Observed	MET
hsa-miR-30d-5p	miR-30c-5p (and other miRNAs w/seed GUAAACA)	1.833	TarBase	Experimentally Observed	MLLT1
hsa-miR-30d-5p	miR-30c-5p (and other miRNAs w/seed GUAAACA)	1.833	TarBase	Experimentally Observed	MLLT11
hsa-miR-30d-5p	miR-30c-5p (and other miRNAs w/seed GUAAACA)	1.833	TarBase	Experimentally Observed	MPDU1
hsa-miR-30d-5p	miR-30c-5p (and other miRNAs w/seed GUAAACA)	1.833	TarBase	Experimentally Observed	MYO10
hsa-miR-30d-5p	miR-30c-5p (and other miRNAs w/seed GUAAACA)	1.833	TarBase	Experimentally Observed	NAPG
hsa-miR-30d-5p	miR-30c-5p (and other miRNAs w/seed GUAAACA)	1.833	TarBase,TargetScan Human	Experimentally Observed,Moderate (predicted)	NCEH1
hsa-miR-30d-5p	miR-30c-5p (and other miRNAs w/seed GUAAACA)	1.833	TarBase	Experimentally Observed	NCL
hsa-miR-30d-5p	miR-30c-5p (and other miRNAs w/seed GUAAACA)	1.833	TargetScan Human,miRecords	Experimentally Observed,Moderate (predicted)	NEUROD1
hsa-miR-30d-5p	miR-30c-5p (and other miRNAs w/seed GUAAACA)	1.833	Ingenuity Expert Findings	Experimentally Observed	NID1
hsa-miR-30d-5p	miR-30c-5p (and other miRNAs w/seed GUAAACA)	1.833	Ingenuity Expert Findings	Experimentally Observed	NID2
hsa-miR-30d-5p	miR-30c-5p (and other miRNAs w/seed GUAAACA)	1.833	TarBase	Experimentally Observed	NPR3
hsa-miR-30d-5p	miR-30c-5p (and other miRNAs w/seed GUAAACA)	1.833	TarBase	Experimentally Observed	NT5C3A
hsa-miR-30d-5p	miR-30c-5p (and other miRNAs w/seed GUAAACA)	1.833	TarBase,TargetScan Human	Experimentally Observed,Moderate (predicted)	NT5E
hsa-miR-30d-5p	miR-30c-5p (and other miRNAs w/seed GUAAACA)	1.833	TarBase	Experimentally Observed	NUCB1
hsa-miR-30d-5p	miR-30c-5p (and other miRNAs w/seed GUAAACA)	1.833	TarBase	Experimentally Observed	NUFIP2
hsa-miR-30d-5p	miR-30c-5p (and other miRNAs w/seed GUAAACA)	1.833	Ingenuity Expert Findings	Experimentally Observed	P3H1
hsa-miR-30d-5p	miR-30c-5p (and other miRNAs w/seed GUAAACA)	1.833	TarBase,TargetScan Human	Experimentally Observed,Moderate (predicted)	P4HA2
hsa-miR-30d-5p	miR-30c-5p (and other miRNAs w/seed GUAAACA)	1.833	TarBase	Experimentally Observed	PAFAH1B2
hsa-miR-30d-5p	miR-30c-5p (and other miRNAs w/seed GUAAACA)	1.833	Ingenuity Expert Findings	Experimentally Observed	PDGFA
hsa-miR-30d-5p	miR-30c-5p (and other miRNAs w/seed GUAAACA)	1.833	Ingenuity Expert Findings	Experimentally Observed	PDGFB
hsa-miR-30d-5p	miR-30c-5p (and other miRNAs w/seed GUAAACA)	1.833	TarBase	Experimentally Observed	PEX11B
hsa-miR-30d-5p	miR-30c-5p (and other miRNAs w/seed GUAAACA)	1.833	TarBase,TargetScan Human	Experimentally Observed,High (predicted)	PGM1
hsa-miR-30d-5p	miR-30c-5p (and other miRNAs w/seed GUAAACA)	1.833	Ingenuity Expert Findings	Experimentally Observed	PLEC
hsa-miR-30d-5p	miR-30c-5p (and other miRNAs w/seed GUAAACA)	1.833	Ingenuity Expert Findings	Experimentally Observed	PLOD2
hsa-miR-30d-5p	miR-30c-5p (and other miRNAs w/seed GUAAACA)	1.833	TarBase	Experimentally Observed	PNP
hsa-miR-30d-5p	miR-30c-5p (and other miRNAs w/seed GUAAACA)	1.833	TarBase	Experimentally Observed	POGLUT3
hsa-miR-30d-5p	miR-30c-5p (and other miRNAs w/seed GUAAACA)	1.833	TarBase,TargetScan Human	Experimentally Observed,Moderate (predicted)	PPP3CA
hsa-miR-30d-5p	miR-30c-5p (and other miRNAs w/seed GUAAACA)	1.833	TarBase	Experimentally Observed	PPP3R1
hsa-miR-30d-5p	miR-30c-5p (and other miRNAs w/seed GUAAACA)	1.833	TarBase,TargetScan Human	Experimentally Observed,High (predicted)	PRPF40A
hsa-miR-30d-5p	miR-30c-5p (and other miRNAs w/seed GUAAACA)	1.833	TarBase,TargetScan Human	Experimentally Observed,Moderate (predicted)	PTGFRN
hsa-miR-30d-5p	miR-30c-5p (and other miRNAs w/seed GUAAACA)	1.833	TarBase	Experimentally Observed	PTPA
hsa-miR-30d-5p	miR-30c-5p (and other miRNAs w/seed GUAAACA)	1.833	TarBase	Experimentally Observed	PTPRK
hsa-miR-30d-5p	miR-30c-5p (and other miRNAs w/seed GUAAACA)	1.833	TarBase	Experimentally Observed	PTRH1
hsa-miR-30d-5p	miR-30c-5p (and other miRNAs w/seed GUAAACA)	1.833	TarBase,TargetScan Human	Experimentally Observed,High (predicted)	RAB27B
hsa-miR-30d-5p	miR-30c-5p (and other miRNAs w/seed GUAAACA)	1.833	TarBase,TargetScan Human	Experimentally Observed,High (predicted)	RAD23B
hsa-miR-30d-5p	miR-30c-5p (and other miRNAs w/seed GUAAACA)	1.833	TarBase	Experimentally Observed	RBMS1
hsa-miR-30d-5p	miR-30c-5p (and other miRNAs w/seed GUAAACA)	1.833	Ingenuity Expert Findings,TargetScan Human	Experimentally Observed,High (predicted)	RUNX2
hsa-miR-30d-5p	miR-30c-5p (and other miRNAs w/seed GUAAACA)	1.833	TarBase,TargetScan Human	Experimentally Observed,High (predicted)	SEC23A
hsa-miR-30d-5p	miR-30c-5p (and other miRNAs w/seed GUAAACA)	1.833	TarBase	Experimentally Observed	SEC62
hsa-miR-30d-5p	miR-30c-5p (and other miRNAs w/seed GUAAACA)	1.833	TarBase	Experimentally Observed	SLC12A4
hsa-miR-30d-5p	miR-30c-5p (and other miRNAs w/seed GUAAACA)	1.833	TarBase,TargetScan Human	Experimentally Observed,Moderate (predicted)	SLC38A1
hsa-miR-30d-5p	miR-30c-5p (and other miRNAs w/seed GUAAACA)	1.833	TarBase	Experimentally Observed	SLC38A2
hsa-miR-30d-5p	miR-30c-5p (and other miRNAs w/seed GUAAACA)	1.833	TarBase	Experimentally Observed	SLC4A10
hsa-miR-30d-5p	miR-30c-5p (and other miRNAs w/seed GUAAACA)	1.833	TarBase	Experimentally Observed	SLC4A7
hsa-miR-30d-5p	miR-30c-5p (and other miRNAs w/seed GUAAACA)	1.833	TarBase	Experimentally Observed	SLC7A1
hsa-miR-30d-5p	miR-30c-5p (and other miRNAs w/seed GUAAACA)	1.833	TarBase	Experimentally Observed	SLC7A11
hsa-miR-30d-5p	miR-30c-5p (and other miRNAs w/seed GUAAACA)	1.833	TarBase	Experimentally Observed	SLC9A3R2
hsa-miR-30d-5p	miR-30c-5p (and other miRNAs w/seed GUAAACA)	1.833	Ingenuity Expert Findings	Experimentally Observed	SPARC
hsa-miR-30d-5p	miR-30c-5p (and other miRNAs w/seed GUAAACA)	1.833	TarBase	Experimentally Observed	STRN
hsa-miR-30d-5p	miR-30c-5p (and other miRNAs w/seed GUAAACA)	1.833	miRecords	Experimentally Observed	STX1A
hsa-miR-30d-5p	miR-30c-5p (and other miRNAs w/seed GUAAACA)	1.833	TarBase	Experimentally Observed	STX7
hsa-miR-30d-5p	miR-30c-5p (and other miRNAs w/seed GUAAACA)	1.833	TarBase	Experimentally Observed	SYPL1
hsa-miR-30d-5p	miR-30c-5p (and other miRNAs w/seed GUAAACA)	1.833	miRecords	Experimentally Observed	SYT4
hsa-miR-30d-5p	miR-30c-5p (and other miRNAs w/seed GUAAACA)	1.833	Ingenuity Expert Findings	Experimentally Observed	TGFBR1
hsa-miR-30d-5p	miR-30c-5p (and other miRNAs w/seed GUAAACA)	1.833	Ingenuity Expert Findings	Experimentally Observed	TGFBR2
hsa-miR-30d-5p	miR-30c-5p (and other miRNAs w/seed GUAAACA)	1.833	TarBase	Experimentally Observed	THEM4
hsa-miR-30d-5p	miR-30c-5p (and other miRNAs w/seed GUAAACA)	1.833	TarBase	Experimentally Observed	TMCO1
hsa-miR-30d-5p	miR-30c-5p (and other miRNAs w/seed GUAAACA)	1.833	TarBase,TargetScan Human	Experimentally Observed,Moderate (predicted)	TMED10
hsa-miR-30d-5p	miR-30c-5p (and other miRNAs w/seed GUAAACA)	1.833	TarBase,TargetScan Human	Experimentally Observed,Moderate (predicted)	TMED2
hsa-miR-30d-5p	miR-30c-5p (and other miRNAs w/seed GUAAACA)	1.833	TarBase	Experimentally Observed	TMED3
hsa-miR-30d-5p	miR-30c-5p (and other miRNAs w/seed GUAAACA)	1.833	TarBase	Experimentally Observed	TMED7
hsa-miR-30d-5p	miR-30c-5p (and other miRNAs w/seed GUAAACA)	1.833	TarBase	Experimentally Observed	TMEM41B
hsa-miR-30d-5p	miR-30c-5p (and other miRNAs w/seed GUAAACA)	1.833	TarBase	Experimentally Observed	TMEM59
hsa-miR-30d-5p	miR-30c-5p (and other miRNAs w/seed GUAAACA)	1.833	TarBase,TargetScan Human	Experimentally Observed,Moderate (predicted)	TMEM87A
hsa-miR-30d-5p	miR-30c-5p (and other miRNAs w/seed GUAAACA)	1.833	TarBase	Experimentally Observed	TNFAIP2
hsa-miR-30d-5p	miR-30c-5p (and other miRNAs w/seed GUAAACA)	1.833	TarBase,TargetScan Human	Experimentally Observed,Moderate (predicted)	TNFRSF10B
hsa-miR-30d-5p	miR-30c-5p (and other miRNAs w/seed GUAAACA)	1.833	TargetScan Human,miRecords	Experimentally Observed,High (predicted)	TNRC6A
hsa-miR-30d-5p	miR-30c-5p (and other miRNAs w/seed GUAAACA)	1.833	miRecords	Experimentally Observed	TP53
hsa-miR-30d-5p	miR-30c-5p (and other miRNAs w/seed GUAAACA)	1.833	Ingenuity Expert Findings	Experimentally Observed	Tpm1
hsa-miR-30d-5p	miR-30c-5p (and other miRNAs w/seed GUAAACA)	1.833	Ingenuity Expert Findings	Experimentally Observed	TRPS1
hsa-miR-30d-5p	miR-30c-5p (and other miRNAs w/seed GUAAACA)	1.833	TarBase	Experimentally Observed	UAP1
hsa-miR-30d-5p	miR-30c-5p (and other miRNAs w/seed GUAAACA)	1.833	TargetScan Human,miRecords	Experimentally Observed,High (predicted)	UBE2I
hsa-miR-30d-5p	miR-30c-5p (and other miRNAs w/seed GUAAACA)	1.833	Ingenuity Expert Findings	Experimentally Observed	VCAN
hsa-miR-30d-5p	miR-30c-5p (and other miRNAs w/seed GUAAACA)	1.833	TarBase	Experimentally Observed	WNT5A
hsa-miR-31-5p	miR-31-5p (and other miRNAs w/seed GGCAAGA)	3.373	miRecords	Experimentally Observed	CASR
hsa-miR-31-5p	miR-31-5p (and other miRNAs w/seed GGCAAGA)	3.373	miRecords	Experimentally Observed	CDKN2A
hsa-miR-31-5p	miR-31-5p (and other miRNAs w/seed GGCAAGA)	3.373	TargetScan Human,miRecords	Experimentally Observed,Moderate (predicted)	FOXP3
hsa-miR-31-5p	miR-31-5p (and other miRNAs w/seed GGCAAGA)	3.373	miRecords	Experimentally Observed	HIF1A
hsa-miR-31-5p	miR-31-5p (and other miRNAs w/seed GGCAAGA)	3.373	TargetScan Human,miRecords	Experimentally Observed,High (predicted)	LATS2
hsa-miR-31-5p	miR-31-5p (and other miRNAs w/seed GGCAAGA)	3.373	miRecords	Experimentally Observed	PDGFB
hsa-miR-31-5p	miR-31-5p (and other miRNAs w/seed GGCAAGA)	3.373	TargetScan Human,miRecords	Experimentally Observed,Moderate (predicted)	PPP2R2A
hsa-miR-31-5p	miR-31-5p (and other miRNAs w/seed GGCAAGA)	3.373	Ingenuity Expert Findings,TargetScan Human	Experimentally Observed,Moderate (predicted)	SATB2
hsa-miR-31-5p	miR-31-5p (and other miRNAs w/seed GGCAAGA)	3.373	Ingenuity Expert Findings,TargetScan Human	Experimentally Observed,Moderate (predicted)	STK40
hsa-miR-320a	miR-320b (and other miRNAs w/seed AAAGCUG)	1.772	miRecords	Experimentally Observed	HSPB6
hsa-miR-320a	miR-320b (and other miRNAs w/seed AAAGCUG)	1.772	miRecords	Experimentally Observed	TAGLN
hsa-miR-320a	miR-320b (and other miRNAs w/seed AAAGCUG)	1.772	TargetScan Human,miRecords	Experimentally Observed,Moderate (predicted)	VIM
hsa-miR-33a-5p	miR-33-5p (and other miRNAs w/seed UGCAUUG)	-3.886	Ingenuity Expert Findings,TargetScan Human,miRecords	Experimentally Observed,Moderate (predicted)	ABCA1
hsa-miR-339-5p	miR-339-5p (and other miRNAs w/seed CCCUGUC)	1.943	Ingenuity Expert Findings,TargetScan Human	Experimentally Observed,Moderate (predicted)	BCL6
hsa-miR-339-5p	miR-339-5p (and other miRNAs w/seed CCCUGUC)	1.943	Ingenuity Expert Findings,TargetScan Human	Experimentally Observed,Moderate (predicted)	GRM3
hsa-miR-339-5p	miR-339-5p (and other miRNAs w/seed CCCUGUC)	1.943	Ingenuity Expert Findings	Experimentally Observed	HOXA1
hsa-miR-339-5p	miR-339-5p (and other miRNAs w/seed CCCUGUC)	1.943	Ingenuity Expert Findings,TargetScan Human	Experimentally Observed,Moderate (predicted)	HOXA11
hsa-miR-342-3p	miR-342-3p (miRNAs w/seed CUCACAC)	2.626	Ingenuity Expert Findings,TargetScan Human	Experimentally Observed,Moderate (predicted)	MTDH
hsa-miR-361-5p	miR-361-5p (miRNAs w/seed UAUCAGA)	1.951	Ingenuity Expert Findings,TargetScan Human	Experimentally Observed,Moderate (predicted)	AICDA
hsa-miR-3612	miR-3612 (and other miRNAs w/seed GGAGGCA)	-2.767	TargetScan Human,miRecords	Experimentally Observed,High (predicted)	ING4
hsa-miR-375	miR-375-3p (miRNAs w/seed UUGUUCG)	1.314	TarBase,miRecords	Experimentally Observed	ADIPOR2
hsa-miR-375	miR-375-3p (miRNAs w/seed UUGUUCG)	1.314	TarBase,TargetScan Human,miRecords	Experimentally Observed,Moderate (predicted)	C1QBP
hsa-miR-375	miR-375-3p (miRNAs w/seed UUGUUCG)	1.314	Ingenuity Expert Findings	Experimentally Observed	CIP2A
hsa-miR-375	miR-375-3p (miRNAs w/seed UUGUUCG)	1.314	TarBase,miRecords	Experimentally Observed	JAK2
hsa-miR-375	miR-375-3p (miRNAs w/seed UUGUUCG)	1.314	TarBase,miRecords	Experimentally Observed	MTPN
hsa-miR-375	miR-375-3p (miRNAs w/seed UUGUUCG)	1.314	Ingenuity Expert Findings	Experimentally Observed	PDPK1
hsa-miR-375	miR-375-3p (miRNAs w/seed UUGUUCG)	1.314	TarBase,miRecords	Experimentally Observed	USP1
hsa-miR-375	miR-375-3p (miRNAs w/seed UUGUUCG)	1.314	Ingenuity Expert Findings	Experimentally Observed	YAP1
hsa-miR-378c	miR-378a-3p (and other miRNAs w/seed CUGGACU)	2.496	Ingenuity Expert Findings,TargetScan Human	Experimentally Observed,Moderate (predicted)	CASP9
hsa-miR-378c	miR-378a-3p (and other miRNAs w/seed CUGGACU)	2.496	Ingenuity Expert Findings	Experimentally Observed	IGF1R
hsa-miR-378c	miR-378a-3p (and other miRNAs w/seed CUGGACU)	2.496	miRecords	Experimentally Observed	ODC1
hsa-miR-378c	miR-378a-3p (and other miRNAs w/seed CUGGACU)	2.496	Ingenuity Expert Findings	Experimentally Observed	PDPK1
hsa-miR-378c	miR-378a-3p (and other miRNAs w/seed CUGGACU)	2.496	TarBase	Experimentally Observed	SUFU
hsa-miR-378c	miR-378a-3p (and other miRNAs w/seed CUGGACU)	2.496	TarBase	Experimentally Observed	TUSC2
hsa-miR-421	miR-421-3p (and other miRNAs w/seed UCAACAG)	1.628	miRecords	Experimentally Observed	CBX7
hsa-miR-421	miR-421-3p (and other miRNAs w/seed UCAACAG)	1.628	miRecords	Experimentally Observed	RBMXL1
hsa-miR-450a-5p	miR-450a-5p (and other miRNAs w/seed UUUGCGA)	-2.806	miRecords	Experimentally Observed	HNRNPK
hsa-miR-486-3p	miR-486-3p (and other miRNAs w/seed GGGGCAG)	6.391	Ingenuity Expert Findings,TargetScan Human	Experimentally Observed,Moderate (predicted)	AR
hsa-miR-491-5p	miR-491-5p (and other miRNAs w/seed GUGGGGA)	2.257	Ingenuity Expert Findings,TargetScan Human	Experimentally Observed,Moderate (predicted)	AR
hsa-miR-491-5p	miR-491-5p (and other miRNAs w/seed GUGGGGA)	2.257	Ingenuity Expert Findings,TargetScan Human	Experimentally Observed,High (predicted)	BCL2L1
hsa-miR-491-5p	miR-491-5p (and other miRNAs w/seed GUGGGGA)	2.257	Ingenuity Expert Findings,TargetScan Human	Experimentally Observed,High (predicted)	GIT1
hsa-miR-501-3p	miR-501-3p (and other miRNAs w/seed AUGCACC)	2.823	Ingenuity Expert Findings	Experimentally Observed	AR
hsa-miR-532-3p	miR-532-3p (miRNAs w/seed CUCCCAC)	2.49	Ingenuity Expert Findings	Experimentally Observed	Gm19378
hsa-miR-532-3p	miR-532-3p (miRNAs w/seed CUCCCAC)	2.49	Ingenuity Expert Findings	Experimentally Observed	PTEN
hsa-miR-532-5p	miR-532-5p (and other miRNAs w/seed AUGCCUU)	2.15	TargetScan Human,miRecords	Experimentally Observed,Moderate (predicted)	RUNX3
hsa-miR-545-3p	miR-545-3p (miRNAs w/seed CAGCAAA)	-4.136	Ingenuity Expert Findings,TargetScan Human	Experimentally Observed,Moderate (predicted)	BRCA1
hsa-miR-548d-3p	miR-548d-3p (and other miRNAs w/seed AAAAACC)	-2.881	miRecords	Experimentally Observed	ERBB2
hsa-miR-559	miR-548h-5p (and other miRNAs w/seed AAAGUAA)	-2.567	miRecords	Experimentally Observed	ERBB2
hsa-miR-559	miR-548h-5p (and other miRNAs w/seed AAAGUAA)	-2.567	TargetScan Human,miRecords	Experimentally Observed,Moderate (predicted)	MTA1
hsa-miR-574-3p	miR-574-3p (miRNAs w/seed ACGCUCA)	2.038	Ingenuity Expert Findings	Experimentally Observed	TP63
hsa-miR-615-3p	miR-615-3p (miRNAs w/seed CCGAGCC)	2.216	Ingenuity Expert Findings	Experimentally Observed	AR
hsa-miR-615-3p	miR-615-3p (miRNAs w/seed CCGAGCC)	2.216	Ingenuity Expert Findings,TargetScan Human	Experimentally Observed,High (predicted)	LCOR
hsa-miR-625-5p	miR-625-5p (and other miRNAs w/seed GGGGGAA)	1.242	Ingenuity Expert Findings,TargetScan Human	Experimentally Observed,High (predicted)	IGF2BP1
hsa-miR-625-5p	miR-625-5p (and other miRNAs w/seed GGGGGAA)	1.242	miRecords	Experimentally Observed	NTRK3
hsa-miR-629-5p	miR-629-5p (miRNAs w/seed GGGUUUA)	0.982	Ingenuity Expert Findings	Experimentally Observed	PPWD1
hsa-miR-671-5p	miR-671-5p (miRNAs w/seed GGAAGCC)	2.289	Ingenuity Expert Findings	Experimentally Observed	BCL2L12
hsa-miR-708-5p	miR-708-5p (and other miRNAs w/seed AGGAGCU)	1.603	Ingenuity Expert Findings,TargetScan Human	Experimentally Observed,Moderate (predicted)	MAD2L1
hsa-miR-9-3p	miR-9-3p (and other miRNAs w/seed UAAAGCU)	1.241	Ingenuity Expert Findings	Experimentally Observed	CAMTA1
hsa-miR-9-3p	miR-9-3p (and other miRNAs w/seed UAAAGCU)	1.241	miRecords	Experimentally Observed	RCOR1
hsa-miR-32-5p	miR-92a-3p (and other miRNAs w/seed AUUGCAC)	-3.263	Ingenuity Expert Findings,TargetScan Human,miRecords	Experimentally Observed,Moderate (predicted)	BCL2L11
hsa-miR-32-5p	miR-92a-3p (and other miRNAs w/seed AUUGCAC)	-3.263	miRecords	Experimentally Observed	BMPR2
hsa-miR-32-5p	miR-92a-3p (and other miRNAs w/seed AUUGCAC)	-3.263	Ingenuity Expert Findings	Experimentally Observed	CCNE2
hsa-miR-32-5p	miR-92a-3p (and other miRNAs w/seed AUUGCAC)	-3.263	Ingenuity Expert Findings	Experimentally Observed	CDKN1A
hsa-miR-32-5p	miR-92a-3p (and other miRNAs w/seed AUUGCAC)	-3.263	TargetScan Human,miRecords	Experimentally Observed,High (predicted)	CDKN1C
hsa-miR-32-5p	miR-92a-3p (and other miRNAs w/seed AUUGCAC)	-3.263	miRecords	Experimentally Observed	ENPP6
hsa-miR-32-5p	miR-92a-3p (and other miRNAs w/seed AUUGCAC)	-3.263	Ingenuity Expert Findings,TargetScan Human	Experimentally Observed,High (predicted)	FBXW7
hsa-miR-32-5p	miR-92a-3p (and other miRNAs w/seed AUUGCAC)	-3.263	TargetScan Human,miRecords	Experimentally Observed,High (predicted)	HIPK3
hsa-miR-32-5p	miR-92a-3p (and other miRNAs w/seed AUUGCAC)	-3.263	Ingenuity Expert Findings	Experimentally Observed	IKZF1
hsa-miR-32-5p	miR-92a-3p (and other miRNAs w/seed AUUGCAC)	-3.263	Ingenuity Expert Findings,TargetScan Human,miRecords	Experimentally Observed,High (predicted)	ITGA5
hsa-miR-32-5p	miR-92a-3p (and other miRNAs w/seed AUUGCAC)	-3.263	Ingenuity Expert Findings	Experimentally Observed	ITGB3
hsa-miR-32-5p	miR-92a-3p (and other miRNAs w/seed AUUGCAC)	-3.263	TargetScan Human,miRecords	Experimentally Observed,High (predicted)	MAP2K4
hsa-miR-32-5p	miR-92a-3p (and other miRNAs w/seed AUUGCAC)	-3.263	Ingenuity Expert Findings	Experimentally Observed	MAPRE1
hsa-miR-32-5p	miR-92a-3p (and other miRNAs w/seed AUUGCAC)	-3.263	TargetScan Human,miRecords	Experimentally Observed,Moderate (predicted)	MYLIP
hsa-miR-32-5p	miR-92a-3p (and other miRNAs w/seed AUUGCAC)	-3.263	Ingenuity Expert Findings	Experimentally Observed	OSBPL2
hsa-miR-32-5p	miR-92a-3p (and other miRNAs w/seed AUUGCAC)	-3.263	Ingenuity Expert Findings	Experimentally Observed	OSBPL8
hsa-miR-32-5p	miR-92a-3p (and other miRNAs w/seed AUUGCAC)	-3.263	Ingenuity Expert Findings	Experimentally Observed	PCGF1
hsa-miR-32-5p	miR-92a-3p (and other miRNAs w/seed AUUGCAC)	-3.263	Ingenuity Expert Findings,TargetScan Human	Experimentally Observed,Moderate (predicted)	PTEN
hsa-miR-32-5p	miR-92a-3p (and other miRNAs w/seed AUUGCAC)	-3.263	Ingenuity Expert Findings	Experimentally Observed	RFFL
hsa-miR-32-5p	miR-92a-3p (and other miRNAs w/seed AUUGCAC)	-3.263	miRecords	Experimentally Observed	VSNL1
hsa-miR-32-5p	miR-92a-3p (and other miRNAs w/seed AUUGCAC)	-3.263	Ingenuity Expert Findings,TargetScan Human	Experimentally Observed,Moderate (predicted)	ZEB2
hsa-miR-93-3p	miR-93-3p (miRNAs w/seed CUGCUGA)	2.597	Ingenuity Expert Findings	Experimentally Observed	AR
hsa-miR-96-5p	miR-96-5p (and other miRNAs w/seed UUGGCAC)	-1.236	TargetScan Human,miRecords	Experimentally Observed,High (predicted)	ADCY6
hsa-miR-96-5p	miR-96-5p (and other miRNAs w/seed UUGGCAC)	-1.236	Ingenuity Expert Findings	Experimentally Observed	AHCYL1
hsa-miR-96-5p	miR-96-5p (and other miRNAs w/seed UUGGCAC)	-1.236	TargetScan Human,miRecords	Experimentally Observed,Moderate (predicted)	AQP5
hsa-miR-96-5p	miR-96-5p (and other miRNAs w/seed UUGGCAC)	-1.236	miRecords	Experimentally Observed	CELSR2
hsa-miR-96-5p	miR-96-5p (and other miRNAs w/seed UUGGCAC)	-1.236	TargetScan Human,miRecords	Experimentally Observed,High (predicted)	FOXO1
hsa-miR-96-5p	miR-96-5p (and other miRNAs w/seed UUGGCAC)	-1.236	miRecords	Experimentally Observed	HTR1B
hsa-miR-96-5p	miR-96-5p (and other miRNAs w/seed UUGGCAC)	-1.236	TargetScan Human,miRecords	Experimentally Observed,Moderate (predicted)	IRS1
hsa-miR-96-5p	miR-96-5p (and other miRNAs w/seed UUGGCAC)	-1.236	TargetScan Human,miRecords	Experimentally Observed,High (predicted)	MITF
hsa-miR-96-5p	miR-96-5p (and other miRNAs w/seed UUGGCAC)	-1.236	TargetScan Human,miRecords	Experimentally Observed,High (predicted)	MYRIP
hsa-miR-96-5p	miR-96-5p (and other miRNAs w/seed UUGGCAC)	-1.236	miRecords	Experimentally Observed	ODF2
hsa-miR-96-5p	miR-96-5p (and other miRNAs w/seed UUGGCAC)	-1.236	TargetScan Human,miRecords	Experimentally Observed,Moderate (predicted)	RYK
