# Supplementary material for: Aminoflavone upregulates putative tumor suppressor miR-125b-2-3p to inhibit luminal A breast cancer stem cell-like properties
Source: Precis Clin Med. 2022 Mar 28;5(2):pbac008. doi: 10.1093/pcmedi/pbac008 (PMC9172653; doi:10.1093/pcmedi/pbac008)
Supplement: pbac008_Supplemental_Figures_and_Tables [file pbac008_supplemental_figures_and_tables.zip › Supplementary Table V.xlsx]

## Sheet: Sheet1
Supplementary Table V. TargetScan8.0 analysis reveals ITGA6 and MYC
as predicted targets of miR125b-2-3p
Target gene	Gene name	Number of 3P-seq tags supporting UTR + 5	Site type		Cumulative weighted context++ score	Total context++ score
			7mer-m8	7mer- A
ITGA6	alpha 6 integrin	1328	1	0	-0.02	-0.02
MYC	v-myc avian myelocytomatosis viral oncogene homolog	22906	0	1	0	-0.01
